# Supplementary material for: New species and new records of exotic Scolytinae (Coleoptera, Curculionidae) in Europe
Source: Biodivers Data J. 2022 Oct 21;10:e93995. doi: 10.3897/BDJ.10.e93995 (PMC9836527; doi:10.3897/BDJ.10.e93995)
Supplement: XML Treatment for Dryoxylon onoharaense [file BDJ.10.e93995-treatment1.xml]

<!DOCTYPE tp:taxon-treatment
  PUBLIC "-//TaxonX//DTD Taxonomic Treatment Publishing DTD v0 20100105//EN" "tax-treatment-NSO.dtd">
<tp:taxon-treatment xmlns:tp="http://www.plazi.org/taxpub"><tp:treatment-meta><mixed-citation publication-type="journal"><person-group><name><surname>Marchioro</surname><given-names>Matteo</given-names></name><name><surname>Faccoli</surname><given-names>Massimo</given-names></name><name><surname>Dal Cortivo</surname><given-names>Marialuisa</given-names></name><name><surname>Branco</surname><given-names>Manuela</given-names></name><name><surname>Roques</surname><given-names>Alain</given-names></name><name><surname>Garcia</surname><given-names>André</given-names></name><name><surname>Ruzzier</surname><given-names>Enrico</given-names></name></person-group><article-title>New species and new records of exotic <tp:taxon-name><tp:taxon-name-part taxon-name-part-type="subfamily">Scolytinae</tp:taxon-name-part></tp:taxon-name> (<tp:taxon-name><tp:taxon-name-part taxon-name-part-type="order">Coleoptera</tp:taxon-name-part></tp:taxon-name>, <tp:taxon-name><tp:taxon-name-part taxon-name-part-type="family">Curculionidae</tp:taxon-name-part></tp:taxon-name>) in Europe</article-title><source>Biodivers Data J</source><day>21</day><month>10</month><year>2022</year><volume>10</volume><pub-id pub-id-type="doi">10.3897/BDJ.10.e93995</pub-id></mixed-citation></tp:treatment-meta><tp:nomenclature><tp:taxon-name>
            <object-id xmlns:xlink="http://www.w3.org/1999/xlink" content-type="arpha" xlink:type="simple">D7D50293-D464-5D4A-9044-E896CD5ADC86</object-id>
            <tp:taxon-name-part taxon-name-part-type="genus">Dryoxylon</tp:taxon-name-part>
            <tp:taxon-name-part taxon-name-part-type="species">onoharaense</tp:taxon-name-part>
            <object-id xmlns:xlink="http://www.w3.org/1999/xlink" xlink:type="simple" object-id-type="GenBank">ON533858</object-id>
            <object-id xmlns:xlink="http://www.w3.org/1999/xlink" xlink:type="simple" object-id-type="GBIF">https://www.gbif.org/species/10438835</object-id>
          </tp:taxon-name><tp:taxon-authority>(Murayama, 1934)</tp:taxon-authority></tp:nomenclature><tp:treatment-sec sec-type="materials"><title>Materials</title><list list-type="alpha-lower" list-content="occurrences"><list-item><p><bold>Type status:</bold> <named-content xmlns:xlink="http://www.w3.org/1999/xlink" content-type="dwc:typeStatus" xlink:type="simple">Other material</named-content>. <bold>Occurrence:</bold> recordedBy: <named-content xmlns:xlink="http://www.w3.org/1999/xlink" content-type="dwc:recordedBy" xlink:type="simple">G. Cavaletto</named-content>; individualCount: <named-content xmlns:xlink="http://www.w3.org/1999/xlink" content-type="dwc:individualCount" xlink:type="simple">1</named-content>; sex: <named-content xmlns:xlink="http://www.w3.org/1999/xlink" content-type="dwc:sex" xlink:type="simple">female</named-content>; lifeStage: <named-content xmlns:xlink="http://www.w3.org/1999/xlink" content-type="dwc:lifeStage" xlink:type="simple">adult</named-content>; occurrenceID: <named-content xmlns:xlink="http://www.w3.org/1999/xlink" content-type="dwc:occurrenceID" xlink:type="simple">61EBDB9A-A3F8-5A42-B552-B37BEE848D1A</named-content>; <bold>Taxon:</bold> scientificName: <named-content xmlns:xlink="http://www.w3.org/1999/xlink" content-type="dwc:scientificName" xlink:type="simple"><italic><tp:taxon-name><tp:taxon-name-part taxon-name-part-type="genus" reg="Dryoxylon">Dryoxylon</tp:taxon-name-part><tp:taxon-name-part taxon-name-part-type="species" reg="onoharaense">onoharaense</tp:taxon-name-part></tp:taxon-name></italic> (Murayama, 1934)</named-content>; <bold>Location:</bold> continent: <named-content xmlns:xlink="http://www.w3.org/1999/xlink" content-type="dwc:continent" xlink:type="simple">Europe</named-content>; country: <named-content xmlns:xlink="http://www.w3.org/1999/xlink" content-type="dwc:country" xlink:type="simple">Italy</named-content>; countryCode: <named-content xmlns:xlink="http://www.w3.org/1999/xlink" content-type="dwc:countryCode" xlink:type="simple">IT</named-content>; stateProvince: <named-content xmlns:xlink="http://www.w3.org/1999/xlink" content-type="dwc:stateProvince" xlink:type="simple">Veneto</named-content>; county: <named-content xmlns:xlink="http://www.w3.org/1999/xlink" content-type="dwc:county" xlink:type="simple">Padova</named-content>; decimalLatitude: <named-content xmlns:xlink="http://www.w3.org/1999/xlink" content-type="dwc:decimalLatitude" xlink:type="simple">45.362254</named-content>; decimalLongitude: <named-content xmlns:xlink="http://www.w3.org/1999/xlink" content-type="dwc:decimalLongitude" xlink:type="simple">11.728561</named-content>; geodeticDatum: <named-content xmlns:xlink="http://www.w3.org/1999/xlink" content-type="dwc:geodeticDatum" xlink:type="simple">WGS84</named-content>; <bold>Identification:</bold> identifiedBy: <named-content xmlns:xlink="http://www.w3.org/1999/xlink" content-type="dwc:identifiedBy" xlink:type="simple">Enrico Ruzzier</named-content>; <bold>Event:</bold> eventDate: <named-content xmlns:xlink="http://www.w3.org/1999/xlink" content-type="dwc:eventDate" xlink:type="simple">2021-06</named-content>; <bold>Record Level:</bold> collectionID: <named-content xmlns:xlink="http://www.w3.org/1999/xlink" content-type="dwc:collectionID" xlink:type="simple">ERPC</named-content></p></list-item><list-item><p><bold>Type status:</bold> <named-content xmlns:xlink="http://www.w3.org/1999/xlink" content-type="dwc:typeStatus" xlink:type="simple">Other material</named-content>. <bold>Occurrence:</bold> recordedBy: <named-content xmlns:xlink="http://www.w3.org/1999/xlink" content-type="dwc:recordedBy" xlink:type="simple">G. Cavaletto</named-content>; individualCount: <named-content xmlns:xlink="http://www.w3.org/1999/xlink" content-type="dwc:individualCount" xlink:type="simple">1</named-content>; sex: <named-content xmlns:xlink="http://www.w3.org/1999/xlink" content-type="dwc:sex" xlink:type="simple">female</named-content>; lifeStage: <named-content xmlns:xlink="http://www.w3.org/1999/xlink" content-type="dwc:lifeStage" xlink:type="simple">adult</named-content>; occurrenceID: <named-content xmlns:xlink="http://www.w3.org/1999/xlink" content-type="dwc:occurrenceID" xlink:type="simple">14996434-D7BB-5864-860C-2D6A6097CE4E</named-content>; <bold>Taxon:</bold> scientificName: <named-content xmlns:xlink="http://www.w3.org/1999/xlink" content-type="dwc:scientificName" xlink:type="simple"><italic><tp:taxon-name><tp:taxon-name-part taxon-name-part-type="genus" reg="Dryoxylon">Dryoxylon</tp:taxon-name-part><tp:taxon-name-part taxon-name-part-type="species" reg="onoharaense">onoharaense</tp:taxon-name-part></tp:taxon-name></italic> (Murayama, 1934)</named-content>; <bold>Location:</bold> continent: <named-content xmlns:xlink="http://www.w3.org/1999/xlink" content-type="dwc:continent" xlink:type="simple">Europe</named-content>; country: <named-content xmlns:xlink="http://www.w3.org/1999/xlink" content-type="dwc:country" xlink:type="simple">Italy</named-content>; countryCode: <named-content xmlns:xlink="http://www.w3.org/1999/xlink" content-type="dwc:countryCode" xlink:type="simple">IT</named-content>; stateProvince: <named-content xmlns:xlink="http://www.w3.org/1999/xlink" content-type="dwc:stateProvince" xlink:type="simple">Veneto</named-content>; county: <named-content xmlns:xlink="http://www.w3.org/1999/xlink" content-type="dwc:county" xlink:type="simple">Padova</named-content>; decimalLatitude: <named-content xmlns:xlink="http://www.w3.org/1999/xlink" content-type="dwc:decimalLatitude" xlink:type="simple">45.317810</named-content>; decimalLongitude: <named-content xmlns:xlink="http://www.w3.org/1999/xlink" content-type="dwc:decimalLongitude" xlink:type="simple">11.703855</named-content>; geodeticDatum: <named-content xmlns:xlink="http://www.w3.org/1999/xlink" content-type="dwc:geodeticDatum" xlink:type="simple">WGS84</named-content>; <bold>Identification:</bold> identifiedBy: <named-content xmlns:xlink="http://www.w3.org/1999/xlink" content-type="dwc:identifiedBy" xlink:type="simple">Enrico Ruzzier</named-content>; <bold>Event:</bold> eventDate: <named-content xmlns:xlink="http://www.w3.org/1999/xlink" content-type="dwc:eventDate" xlink:type="simple">2021-06</named-content>; <bold>Record Level:</bold> collectionID: <named-content xmlns:xlink="http://www.w3.org/1999/xlink" content-type="dwc:collectionID" xlink:type="simple">EDUP</named-content></p></list-item><list-item><p><bold>Type status:</bold> <named-content xmlns:xlink="http://www.w3.org/1999/xlink" content-type="dwc:typeStatus" xlink:type="simple">Other material</named-content>. <bold>Occurrence:</bold> recordedBy: <named-content xmlns:xlink="http://www.w3.org/1999/xlink" content-type="dwc:recordedBy" xlink:type="simple">M. Dal Cortivo; M. Bordin</named-content>; individualCount: <named-content xmlns:xlink="http://www.w3.org/1999/xlink" content-type="dwc:individualCount" xlink:type="simple">1</named-content>; sex: <named-content xmlns:xlink="http://www.w3.org/1999/xlink" content-type="dwc:sex" xlink:type="simple">female</named-content>; lifeStage: <named-content xmlns:xlink="http://www.w3.org/1999/xlink" content-type="dwc:lifeStage" xlink:type="simple">adult</named-content>; occurrenceID: <named-content xmlns:xlink="http://www.w3.org/1999/xlink" content-type="dwc:occurrenceID" xlink:type="simple">A6CB6693-9DA1-5387-8F6E-47F0FD6A017C</named-content>; <bold>Taxon:</bold> scientificName: <named-content xmlns:xlink="http://www.w3.org/1999/xlink" content-type="dwc:scientificName" xlink:type="simple"><italic><tp:taxon-name><tp:taxon-name-part taxon-name-part-type="genus" reg="Dryoxylon">Dryoxylon</tp:taxon-name-part><tp:taxon-name-part taxon-name-part-type="species" reg="onoharaense">onoharaense</tp:taxon-name-part></tp:taxon-name></italic> (Murayama, 1934)</named-content>; <bold>Location:</bold> continent: <named-content xmlns:xlink="http://www.w3.org/1999/xlink" content-type="dwc:continent" xlink:type="simple">Europe</named-content>; country: <named-content xmlns:xlink="http://www.w3.org/1999/xlink" content-type="dwc:country" xlink:type="simple">Italy</named-content>; countryCode: <named-content xmlns:xlink="http://www.w3.org/1999/xlink" content-type="dwc:countryCode" xlink:type="simple">IT</named-content>; stateProvince: <named-content xmlns:xlink="http://www.w3.org/1999/xlink" content-type="dwc:stateProvince" xlink:type="simple">Veneto</named-content>; county: <named-content xmlns:xlink="http://www.w3.org/1999/xlink" content-type="dwc:county" xlink:type="simple">Belluno</named-content>; municipality: <named-content xmlns:xlink="http://www.w3.org/1999/xlink" content-type="dwc:municipality" xlink:type="simple">Sovramonte</named-content>; locality: <named-content xmlns:xlink="http://www.w3.org/1999/xlink" content-type="dwc:locality" xlink:type="simple">Tavernazzo - R. N. Vette Feltrine</named-content>; decimalLatitude: <named-content xmlns:xlink="http://www.w3.org/1999/xlink" content-type="dwc:decimalLatitude" xlink:type="simple">46.091470</named-content>; decimalLongitude: <named-content xmlns:xlink="http://www.w3.org/1999/xlink" content-type="dwc:decimalLongitude" xlink:type="simple">11.778480</named-content>; geodeticDatum: <named-content xmlns:xlink="http://www.w3.org/1999/xlink" content-type="dwc:geodeticDatum" xlink:type="simple">WGS84</named-content>; <bold>Identification:</bold> identifiedBy: <named-content xmlns:xlink="http://www.w3.org/1999/xlink" content-type="dwc:identifiedBy" xlink:type="simple">Marialuisa Dal Cortivo</named-content>; <bold>Event:</bold> eventDate: <named-content xmlns:xlink="http://www.w3.org/1999/xlink" content-type="dwc:eventDate" xlink:type="simple">2021-07-12</named-content>; <bold>Record Level:</bold> collectionID: <named-content xmlns:xlink="http://www.w3.org/1999/xlink" content-type="dwc:collectionID" xlink:type="simple">RCBC</named-content></p></list-item><list-item><p><bold>Type status:</bold> <named-content xmlns:xlink="http://www.w3.org/1999/xlink" content-type="dwc:typeStatus" xlink:type="simple">Other material</named-content>. <bold>Occurrence:</bold> recordedBy: <named-content xmlns:xlink="http://www.w3.org/1999/xlink" content-type="dwc:recordedBy" xlink:type="simple">M. Dal Cortivo; M. Bordin</named-content>; individualCount: <named-content xmlns:xlink="http://www.w3.org/1999/xlink" content-type="dwc:individualCount" xlink:type="simple">2</named-content>; sex: <named-content xmlns:xlink="http://www.w3.org/1999/xlink" content-type="dwc:sex" xlink:type="simple">female</named-content>; lifeStage: <named-content xmlns:xlink="http://www.w3.org/1999/xlink" content-type="dwc:lifeStage" xlink:type="simple">adult</named-content>; occurrenceID: <named-content xmlns:xlink="http://www.w3.org/1999/xlink" content-type="dwc:occurrenceID" xlink:type="simple">44FB2CF0-9CCD-5493-BD34-605FAEF6CC9E</named-content>; <bold>Taxon:</bold> scientificName: <named-content xmlns:xlink="http://www.w3.org/1999/xlink" content-type="dwc:scientificName" xlink:type="simple"><italic><tp:taxon-name><tp:taxon-name-part taxon-name-part-type="genus" reg="Dryoxylon">Dryoxylon</tp:taxon-name-part><tp:taxon-name-part taxon-name-part-type="species" reg="onoharaense">onoharaense</tp:taxon-name-part></tp:taxon-name></italic> (Murayama, 1934)</named-content>; <bold>Location:</bold> continent: <named-content xmlns:xlink="http://www.w3.org/1999/xlink" content-type="dwc:continent" xlink:type="simple">Europe</named-content>; country: <named-content xmlns:xlink="http://www.w3.org/1999/xlink" content-type="dwc:country" xlink:type="simple">Italy</named-content>; countryCode: <named-content xmlns:xlink="http://www.w3.org/1999/xlink" content-type="dwc:countryCode" xlink:type="simple">IT</named-content>; stateProvince: <named-content xmlns:xlink="http://www.w3.org/1999/xlink" content-type="dwc:stateProvince" xlink:type="simple">Veneto</named-content>; county: <named-content xmlns:xlink="http://www.w3.org/1999/xlink" content-type="dwc:county" xlink:type="simple">Belluno</named-content>; municipality: <named-content xmlns:xlink="http://www.w3.org/1999/xlink" content-type="dwc:municipality" xlink:type="simple">Sovramonte</named-content>; locality: <named-content xmlns:xlink="http://www.w3.org/1999/xlink" content-type="dwc:locality" xlink:type="simple">Tavernazzo - R. N. Vette Feltrine</named-content>; decimalLatitude: <named-content xmlns:xlink="http://www.w3.org/1999/xlink" content-type="dwc:decimalLatitude" xlink:type="simple">46.091390</named-content>; decimalLongitude: <named-content xmlns:xlink="http://www.w3.org/1999/xlink" content-type="dwc:decimalLongitude" xlink:type="simple">11.777620</named-content>; geodeticDatum: <named-content xmlns:xlink="http://www.w3.org/1999/xlink" content-type="dwc:geodeticDatum" xlink:type="simple">WGS84</named-content>; <bold>Identification:</bold> identifiedBy: <named-content xmlns:xlink="http://www.w3.org/1999/xlink" content-type="dwc:identifiedBy" xlink:type="simple">Marialuisa Dal Cortivo</named-content>; <bold>Event:</bold> eventDate: <named-content xmlns:xlink="http://www.w3.org/1999/xlink" content-type="dwc:eventDate" xlink:type="simple">2021-07-12</named-content>; <bold>Record Level:</bold> collectionID: <named-content xmlns:xlink="http://www.w3.org/1999/xlink" content-type="dwc:collectionID" xlink:type="simple">RCBC</named-content></p></list-item><list-item><p><bold>Type status:</bold> <named-content xmlns:xlink="http://www.w3.org/1999/xlink" content-type="dwc:typeStatus" xlink:type="simple">Other material</named-content>. <bold>Occurrence:</bold> recordedBy: <named-content xmlns:xlink="http://www.w3.org/1999/xlink" content-type="dwc:recordedBy" xlink:type="simple">M. Dal Cortivo; M. Bordin</named-content>; individualCount: <named-content xmlns:xlink="http://www.w3.org/1999/xlink" content-type="dwc:individualCount" xlink:type="simple">2</named-content>; sex: <named-content xmlns:xlink="http://www.w3.org/1999/xlink" content-type="dwc:sex" xlink:type="simple">female</named-content>; lifeStage: <named-content xmlns:xlink="http://www.w3.org/1999/xlink" content-type="dwc:lifeStage" xlink:type="simple">adult</named-content>; occurrenceID: <named-content xmlns:xlink="http://www.w3.org/1999/xlink" content-type="dwc:occurrenceID" xlink:type="simple">8D8EC316-7E89-564B-9E5E-275D8802C646</named-content>; <bold>Taxon:</bold> scientificName: <named-content xmlns:xlink="http://www.w3.org/1999/xlink" content-type="dwc:scientificName" xlink:type="simple"><italic><tp:taxon-name><tp:taxon-name-part taxon-name-part-type="genus" reg="Dryoxylon">Dryoxylon</tp:taxon-name-part><tp:taxon-name-part taxon-name-part-type="species" reg="onoharaense">onoharaense</tp:taxon-name-part></tp:taxon-name></italic> (Murayama, 1934)</named-content>; <bold>Location:</bold> continent: <named-content xmlns:xlink="http://www.w3.org/1999/xlink" content-type="dwc:continent" xlink:type="simple">Europe</named-content>; country: <named-content xmlns:xlink="http://www.w3.org/1999/xlink" content-type="dwc:country" xlink:type="simple">Italy</named-content>; countryCode: <named-content xmlns:xlink="http://www.w3.org/1999/xlink" content-type="dwc:countryCode" xlink:type="simple">IT</named-content>; stateProvince: <named-content xmlns:xlink="http://www.w3.org/1999/xlink" content-type="dwc:stateProvince" xlink:type="simple">Veneto</named-content>; county: <named-content xmlns:xlink="http://www.w3.org/1999/xlink" content-type="dwc:county" xlink:type="simple">Belluno</named-content>; municipality: <named-content xmlns:xlink="http://www.w3.org/1999/xlink" content-type="dwc:municipality" xlink:type="simple">Sovramonte</named-content>; locality: <named-content xmlns:xlink="http://www.w3.org/1999/xlink" content-type="dwc:locality" xlink:type="simple">Tavernazzo - R. N. Vette Feltrine</named-content>; decimalLatitude: <named-content xmlns:xlink="http://www.w3.org/1999/xlink" content-type="dwc:decimalLatitude" xlink:type="simple">46.091400</named-content>; decimalLongitude: <named-content xmlns:xlink="http://www.w3.org/1999/xlink" content-type="dwc:decimalLongitude" xlink:type="simple">11.777360</named-content>; geodeticDatum: <named-content xmlns:xlink="http://www.w3.org/1999/xlink" content-type="dwc:geodeticDatum" xlink:type="simple">WGS84</named-content>; <bold>Identification:</bold> identifiedBy: <named-content xmlns:xlink="http://www.w3.org/1999/xlink" content-type="dwc:identifiedBy" xlink:type="simple">Marialuisa Dal Cortivo</named-content>; <bold>Event:</bold> eventDate: <named-content xmlns:xlink="http://www.w3.org/1999/xlink" content-type="dwc:eventDate" xlink:type="simple">2021-07-12</named-content>; <bold>Record Level:</bold> collectionID: <named-content xmlns:xlink="http://www.w3.org/1999/xlink" content-type="dwc:collectionID" xlink:type="simple">RCBC</named-content></p></list-item><list-item><p><bold>Type status:</bold> <named-content xmlns:xlink="http://www.w3.org/1999/xlink" content-type="dwc:typeStatus" xlink:type="simple">Other material</named-content>. <bold>Occurrence:</bold> recordedBy: <named-content xmlns:xlink="http://www.w3.org/1999/xlink" content-type="dwc:recordedBy" xlink:type="simple">M. Dal Cortivo; M. Bordin</named-content>; individualCount: <named-content xmlns:xlink="http://www.w3.org/1999/xlink" content-type="dwc:individualCount" xlink:type="simple">1</named-content>; sex: <named-content xmlns:xlink="http://www.w3.org/1999/xlink" content-type="dwc:sex" xlink:type="simple">female</named-content>; lifeStage: <named-content xmlns:xlink="http://www.w3.org/1999/xlink" content-type="dwc:lifeStage" xlink:type="simple">adult</named-content>; occurrenceID: <named-content xmlns:xlink="http://www.w3.org/1999/xlink" content-type="dwc:occurrenceID" xlink:type="simple">F026B69D-1813-5B69-9B20-722618060B68</named-content>; <bold>Taxon:</bold> scientificName: <named-content xmlns:xlink="http://www.w3.org/1999/xlink" content-type="dwc:scientificName" xlink:type="simple"><italic><tp:taxon-name><tp:taxon-name-part taxon-name-part-type="genus" reg="Dryoxylon">Dryoxylon</tp:taxon-name-part><tp:taxon-name-part taxon-name-part-type="species" reg="onoharaense">onoharaense</tp:taxon-name-part></tp:taxon-name></italic> (Murayama, 1934)</named-content>; <bold>Location:</bold> continent: <named-content xmlns:xlink="http://www.w3.org/1999/xlink" content-type="dwc:continent" xlink:type="simple">Europe</named-content>; country: <named-content xmlns:xlink="http://www.w3.org/1999/xlink" content-type="dwc:country" xlink:type="simple">Italy</named-content>; countryCode: <named-content xmlns:xlink="http://www.w3.org/1999/xlink" content-type="dwc:countryCode" xlink:type="simple">IT</named-content>; stateProvince: <named-content xmlns:xlink="http://www.w3.org/1999/xlink" content-type="dwc:stateProvince" xlink:type="simple">Veneto</named-content>; county: <named-content xmlns:xlink="http://www.w3.org/1999/xlink" content-type="dwc:county" xlink:type="simple">Belluno</named-content>; municipality: <named-content xmlns:xlink="http://www.w3.org/1999/xlink" content-type="dwc:municipality" xlink:type="simple">Sovramonte</named-content>; locality: <named-content xmlns:xlink="http://www.w3.org/1999/xlink" content-type="dwc:locality" xlink:type="simple">Tavernazzo - R. N. Vette Feltrine</named-content>; decimalLatitude: <named-content xmlns:xlink="http://www.w3.org/1999/xlink" content-type="dwc:decimalLatitude" xlink:type="simple">46.091470</named-content>; decimalLongitude: <named-content xmlns:xlink="http://www.w3.org/1999/xlink" content-type="dwc:decimalLongitude" xlink:type="simple">11.778480</named-content>; geodeticDatum: <named-content xmlns:xlink="http://www.w3.org/1999/xlink" content-type="dwc:geodeticDatum" xlink:type="simple">WGS84</named-content>; <bold>Identification:</bold> identifiedBy: <named-content xmlns:xlink="http://www.w3.org/1999/xlink" content-type="dwc:identifiedBy" xlink:type="simple">Marialuisa Dal Cortivo</named-content>; <bold>Event:</bold> eventDate: <named-content xmlns:xlink="http://www.w3.org/1999/xlink" content-type="dwc:eventDate" xlink:type="simple">2021-09-01</named-content>; <bold>Record Level:</bold> collectionID: <named-content xmlns:xlink="http://www.w3.org/1999/xlink" content-type="dwc:collectionID" xlink:type="simple">RCBC</named-content></p></list-item></list></tp:treatment-sec><tp:treatment-sec sec-type="Distribution"><title>Distribution</title><p><italic><tp:taxon-name><tp:taxon-name-part taxon-name-part-type="genus" reg="Dryoxylon">Dryoxylon</tp:taxon-name-part><tp:taxon-name-part taxon-name-part-type="species" reg="onoharaense">onoharaense</tp:taxon-name-part></tp:taxon-name></italic> (Murayama, 1934) (Fig. <xref ref-type="fig" rid="F8065635">1</xref>) is an Eastern Palearctic species belonging to the <tp:taxon-name><tp:taxon-name-part taxon-name-part-type="tribe">Xyleborini</tp:taxon-name-part></tp:taxon-name> tribe distributed in China, Japan and South Korea (<xref ref-type="bibr" rid="B8065511">Smith et al. 2020</xref>). Recently, it has been introduced to North America, where it is now widely established (<xref ref-type="bibr" rid="B8065445">Gomez et al. 2018</xref>). The independent collection of eight females in two geographically separated areas in NE Italy indicates the successful establishment of the species. These represent the first records of <italic><tp:taxon-name><tp:taxon-name-part taxon-name-part-type="genus" reg="Dryoxylon">D.</tp:taxon-name-part><tp:taxon-name-part taxon-name-part-type="species" reg="onoharaense">onoharaense</tp:taxon-name-part></tp:taxon-name></italic> in the Western Palearctic and a new genus and species to Europe (Fig. <xref ref-type="fig" rid="F8152815">2</xref>).</p></tp:treatment-sec><tp:treatment-sec sec-type="Notes"><title>Notes</title><p><italic><tp:taxon-name><tp:taxon-name-part taxon-name-part-type="genus" reg="Dryoxylon">Dryoxylon</tp:taxon-name-part><tp:taxon-name-part taxon-name-part-type="species" reg="onoharaense">onoharaense</tp:taxon-name-part></tp:taxon-name></italic> specimens were collected in the Padua Province (Veneto Region, Italy) by trapping performed in the Euganean hills area using homemade transparent panel traps baited with ethanol. Traps were hung approximately 1 m above the ground, a height where ambrosia beetles are generally abundant (<xref ref-type="bibr" rid="B8066547">Miller et al. 2019</xref>, <xref ref-type="bibr" rid="B8066534">Marchioro et al. 2020b</xref>). The three <italic><tp:taxon-name><tp:taxon-name-part taxon-name-part-type="genus" reg="Dryoxylon">D.</tp:taxon-name-part><tp:taxon-name-part taxon-name-part-type="species" reg="onoharaense">onoharaense</tp:taxon-name-part></tp:taxon-name></italic> specimens found from the Belluno Province (Veneto Region, Italy) were collected at Vette Feltrine State Nature Reserve using flight intercept window traps baited with 75% ethanol that were hung from Norway spruce trees in a mixed forest severely damaged by the Vaia storm in 2018.</p></tp:treatment-sec><tp:treatment-sec sec-type="Hosts"><title>Hosts</title><p>The species is polyphagous on broadleaves, recorded from <italic><tp:taxon-name><tp:taxon-name-part taxon-name-part-type="genus" reg="Acer">Acer</tp:taxon-name-part><tp:taxon-name-part taxon-name-part-type="species" reg="saccharum">saccharum</tp:taxon-name-part></tp:taxon-name></italic> Marshall (<tp:taxon-name><tp:taxon-name-part taxon-name-part-type="family">Sapindaceae</tp:taxon-name-part></tp:taxon-name>) (<xref ref-type="bibr" rid="B8064303">Bright and Rabaglia 1999</xref>), <italic><tp:taxon-name><tp:taxon-name-part taxon-name-part-type="genus" reg="Liriodendron">Liriodendron</tp:taxon-name-part><tp:taxon-name-part taxon-name-part-type="species" reg="tulipifera">tulipifera</tp:taxon-name-part></tp:taxon-name></italic> L. (<tp:taxon-name><tp:taxon-name-part taxon-name-part-type="family">Magnoliaceae</tp:taxon-name-part></tp:taxon-name>) (<xref ref-type="bibr" rid="B8066556">Atkinson 2022</xref>), <italic><tp:taxon-name><tp:taxon-name-part taxon-name-part-type="genus" reg="Populus">Populus</tp:taxon-name-part><tp:taxon-name-part taxon-name-part-type="species" reg="deltoides">deltoides</tp:taxon-name-part></tp:taxon-name></italic> W.Bartram ex Marshall (<tp:taxon-name><tp:taxon-name-part taxon-name-part-type="family">Salicaceae</tp:taxon-name-part></tp:taxon-name>) (<xref ref-type="bibr" rid="B8064321">Coyle et al. 2005</xref>) and <italic><tp:taxon-name><tp:taxon-name-part taxon-name-part-type="genus" reg="Quercus">Quercus</tp:taxon-name-part></tp:taxon-name></italic> sp. (<tp:taxon-name><tp:taxon-name-part taxon-name-part-type="family">Fagaceae</tp:taxon-name-part></tp:taxon-name>) (<xref ref-type="bibr" rid="B8066622">Murayama 1934</xref>); the host plants of this beetle species in Europe remain unknown. Little is known about the biology of <italic><tp:taxon-name><tp:taxon-name-part taxon-name-part-type="genus" reg="Dryoxylon">D.</tp:taxon-name-part><tp:taxon-name-part taxon-name-part-type="species" reg="onoharaense">onoharaense</tp:taxon-name-part></tp:taxon-name></italic> and it remains unclear if it is a xylomycetophagous species (<xref ref-type="bibr" rid="B8064303">Bright and Rabaglia 1999</xref>, <xref ref-type="bibr" rid="B8064294">Bateman et al. 2015</xref>); the findings reported in <xref ref-type="bibr" rid="B8064321">Coyle et al. (2005)</xref> suggest myelophagy as a possible feeding habit. The species is included in the European and Mediterranean Plant Protection Organization (EPPO) database (<ext-link xmlns:xlink="http://www.w3.org/1999/xlink" ext-link-type="uri" xlink:href="https://gd.eppo.int/taxon/DRYXON" xlink:type="simple">EPPO Code: DRYXON</ext-link>); to date, no direct proof exists regarding any economic or ecological impact of this species.</p></tp:treatment-sec><tp:treatment-sec sec-type="Identification remarks"><title>Identification remarks</title><p>The identification of the species was confirmed morphologically (using the keys provided in both <xref ref-type="bibr" rid="B8065445">Gomez et al. (2018)</xref> and <xref ref-type="bibr" rid="B8065511">Smith et al. (2020)</xref>), as well as through the DNA barcode (GenBank ref: <ext-link xmlns:xlink="http://www.w3.org/1999/xlink" ext-link-type="uri" xlink:href="https://www.ncbi.nlm.nih.gov/nuccore/ON533858" xlink:type="simple">ON533858</ext-link>) (99.48% of identity on BOLD System).</p></tp:treatment-sec><tp:treatment-sec><!--Section generated to contain objects referenced in tp:taxon-treatment.--><fig id="F8065635" position="float" orientation="portrait"><object-id xmlns:xlink="http://www.w3.org/1999/xlink" content-type="arpha" xlink:type="simple">0E3B4FA4-6ADC-5FCC-A4EB-CA7515EC9069</object-id><object-id xmlns:xlink="http://www.w3.org/1999/xlink" content-type="doi" xlink:type="simple">10.3897/BDJ.10.e93995.figure1</object-id><label>Figure 1.</label><caption><p><italic><tp:taxon-name><tp:taxon-name-part taxon-name-part-type="genus" reg="Dryoxylon">Dryoxylon</tp:taxon-name-part><tp:taxon-name-part taxon-name-part-type="species" reg="onoharaense">onoharaense</tp:taxon-name-part></tp:taxon-name></italic> (Murayama, 1934), female specimen (2.14 mm) from Sovramonte (BL) R.N. Vette Feltrine (Veneto, Italy); lateral view (top), dorsal habitus (bottom) (photocredit: Reparto Carabinieri Biodiversità Belluno).</p></caption><graphic xmlns:xlink="http://www.w3.org/1999/xlink" xlink:href="bdj-10-e93995-g001.jpg" position="float" id="oo_723027.jpg" orientation="portrait" xlink:type="simple"><uri content-type="original_file" xlink:type="simple">https://binary.pensoft.net/fig/723027</uri></graphic></fig><fig id="F8152815" position="float" orientation="portrait"><object-id xmlns:xlink="http://www.w3.org/1999/xlink" content-type="arpha" xlink:type="simple">56FCB7A3-9FEE-5957-950D-52157117C40A</object-id><object-id xmlns:xlink="http://www.w3.org/1999/xlink" content-type="doi" xlink:type="simple">10.3897/BDJ.10.e93995.figure2</object-id><label>Figure 2.</label><caption><p>Distribution records of non-native scolytine species in Italy: <italic><tp:taxon-name><tp:taxon-name-part taxon-name-part-type="genus" reg="Cnestus">Cnestus</tp:taxon-name-part><tp:taxon-name-part taxon-name-part-type="species" reg="mutilatus">mutilatus</tp:taxon-name-part></tp:taxon-name></italic> (Blandford, 1894) [light green]; <italic><tp:taxon-name><tp:taxon-name-part taxon-name-part-type="genus" reg="Dryoxylon">Dryoxylon</tp:taxon-name-part><tp:taxon-name-part taxon-name-part-type="species" reg="onoharaense">onoharaense</tp:taxon-name-part></tp:taxon-name></italic> (Murayama, 1934) [dark green]; <italic><tp:taxon-name><tp:taxon-name-part taxon-name-part-type="genus" reg="Phloeotribus">Phloeotribus</tp:taxon-name-part><tp:taxon-name-part taxon-name-part-type="species" reg="liminaris">liminaris</tp:taxon-name-part></tp:taxon-name></italic> (Harris, 1852) [red]; <italic><tp:taxon-name><tp:taxon-name-part taxon-name-part-type="genus" reg="Xyleborinus">Xyleborinus</tp:taxon-name-part><tp:taxon-name-part taxon-name-part-type="species" reg="attenuatus">attenuatus</tp:taxon-name-part></tp:taxon-name></italic> (Blandford, 1894) [purple].</p></caption><graphic xmlns:xlink="http://www.w3.org/1999/xlink" xlink:href="bdj-10-e93995-g002.png" position="float" id="oo_744494.png" orientation="portrait" xlink:type="simple"><uri content-type="original_file" xlink:type="simple">https://binary.pensoft.net/fig/744494</uri></graphic></fig></tp:treatment-sec><ref-list><ref id="B8065511"><element-citation xmlns:xlink="http://www.w3.org/1999/xlink" publication-type="article" xlink:type="simple"><person-group person-group-type="author"><name name-style="western"><surname>Smith</surname><given-names>Sarah M</given-names></name><name name-style="western"><surname>Beaver</surname><given-names>Roger A</given-names></name><name name-style="western"><surname>Cognato</surname><given-names>Anthony I</given-names></name></person-group><year>2020</year><article-title>A monograph of the <tp:taxon-name><tp:taxon-name-part taxon-name-part-type="tribe">Xyleborini</tp:taxon-name-part></tp:taxon-name> (<tp:taxon-name><tp:taxon-name-part taxon-name-part-type="order">Coleoptera</tp:taxon-name-part></tp:taxon-name>, <tp:taxon-name><tp:taxon-name-part taxon-name-part-type="family">Curculionidae</tp:taxon-name-part></tp:taxon-name>, <tp:taxon-name><tp:taxon-name-part taxon-name-part-type="subfamily">Scolytinae</tp:taxon-name-part></tp:taxon-name>) of the Indochinese Peninsula (except Malaysia) and China.</article-title><source>ZooKeys</source><volume>983</volume><fpage>1</fpage><lpage>442</lpage><pub-id pub-id-type="doi">10.3897/zookeys.983.52630</pub-id></element-citation></ref><ref id="B8065445"><element-citation xmlns:xlink="http://www.w3.org/1999/xlink" publication-type="article" xlink:type="simple"><person-group person-group-type="author"><name name-style="western"><surname>Gomez</surname><given-names>Demian F.</given-names></name><name name-style="western"><surname>Rabaglia</surname><given-names>Robert J.</given-names></name><name name-style="western"><surname>Fairbanks</surname><given-names>Katherine E. O.</given-names></name><name name-style="western"><surname>Hulcr</surname><given-names>Jiri</given-names></name></person-group><year>2018</year><article-title>North American <tp:taxon-name><tp:taxon-name-part taxon-name-part-type="tribe">Xyleborini</tp:taxon-name-part></tp:taxon-name> north of Mexico: a review and key to genera and species (<tp:taxon-name><tp:taxon-name-part taxon-name-part-type="order">Coleoptera</tp:taxon-name-part></tp:taxon-name>, <tp:taxon-name><tp:taxon-name-part taxon-name-part-type="family">Curculionidae</tp:taxon-name-part></tp:taxon-name>, <tp:taxon-name><tp:taxon-name-part taxon-name-part-type="subfamily">Scolytinae</tp:taxon-name-part></tp:taxon-name>)</article-title><source>ZooKeys</source><volume>768</volume><fpage>19</fpage><lpage>68</lpage><pub-id pub-id-type="doi">10.3897/zookeys.768.24697</pub-id></element-citation></ref><ref id="B8066547"><element-citation xmlns:xlink="http://www.w3.org/1999/xlink" publication-type="article" xlink:type="simple"><person-group person-group-type="author"><name name-style="western"><surname>Miller</surname><given-names>D R</given-names></name><name name-style="western"><surname>Crowe</surname><given-names>C M</given-names></name><name name-style="western"><surname>Sweeney</surname><given-names>J D</given-names></name></person-group><year>2019</year><article-title>Trap height affects catches of bark and woodboring beetles (<tp:taxon-name><tp:taxon-name-part taxon-name-part-type="order">Coleoptera</tp:taxon-name-part></tp:taxon-name>: <tp:taxon-name><tp:taxon-name-part taxon-name-part-type="family">Curculionidae</tp:taxon-name-part></tp:taxon-name>, <tp:taxon-name><tp:taxon-name-part taxon-name-part-type="family">Cerambycidae</tp:taxon-name-part></tp:taxon-name>) in baited multiple-funnel traps in Southeastern United States</article-title><source>Journal of Economic Entomology</source><volume>113</volume><issue>1</issue><fpage>273</fpage><lpage>280</lpage><pub-id pub-id-type="doi">10.1093/jee/toz271</pub-id></element-citation></ref><ref id="B8066534"><element-citation xmlns:xlink="http://www.w3.org/1999/xlink" publication-type="article" xlink:type="simple"><person-group person-group-type="author"><name name-style="western"><surname>Marchioro</surname><given-names>Matteo</given-names></name><name name-style="western"><surname>Rassati</surname><given-names>Davide</given-names></name><name name-style="western"><surname>Faccoli</surname><given-names>Massimo</given-names></name><name name-style="western"><surname>Van Rooyen</surname><given-names>Kate</given-names></name><name name-style="western"><surname>Kostanowicz</surname><given-names>Chantelle</given-names></name><name name-style="western"><surname>Webster</surname><given-names>Vincent</given-names></name><name name-style="western"><surname>Mayo</surname><given-names>Peter</given-names></name><name name-style="western"><surname>Sweeney</surname><given-names>Jon</given-names></name></person-group><year>2020</year><article-title>Maximizing bark and ambrosia beetle (<tp:taxon-name><tp:taxon-name-part taxon-name-part-type="order">Coleoptera</tp:taxon-name-part></tp:taxon-name>: <tp:taxon-name><tp:taxon-name-part taxon-name-part-type="family">Curculionidae</tp:taxon-name-part></tp:taxon-name>) catches in trapping surveys for longhorn and jewel beetles</article-title><source>Journal of Economic Entomology</source><volume>113</volume><issue>6</issue><fpage>2745</fpage><lpage>2757</lpage><pub-id pub-id-type="doi">10.1093/jee/toaa181</pub-id></element-citation></ref><ref id="B8064303"><element-citation xmlns:xlink="http://www.w3.org/1999/xlink" publication-type="article" xlink:type="simple"><person-group person-group-type="author"><name name-style="western"><surname>Bright</surname><given-names>Donald E.</given-names></name><name name-style="western"><surname>Rabaglia</surname><given-names>Robert J.</given-names></name></person-group><year>1999</year><article-title><italic><tp:taxon-name><tp:taxon-name-part taxon-name-part-type="genus" reg="Dryoxylon">Dryoxylon</tp:taxon-name-part></tp:taxon-name></italic>, a new genus for <italic><tp:taxon-name><tp:taxon-name-part taxon-name-part-type="genus" reg="Xyleborus">Xyleborus</tp:taxon-name-part><tp:taxon-name-part taxon-name-part-type="species" reg="onoharaensis">onoharaensis</tp:taxon-name-part></tp:taxon-name></italic> Murayama, recently established in the southeastern United States (<tp:taxon-name><tp:taxon-name-part taxon-name-part-type="order">Coleoptera</tp:taxon-name-part></tp:taxon-name>: <tp:taxon-name><tp:taxon-name-part taxon-name-part-type="family">Scolytidae</tp:taxon-name-part></tp:taxon-name>)</article-title><source>The Coleopterists Bulletin,</source><volume>53</volume><issue>4</issue><fpage>333</fpage><lpage>337</lpage></element-citation></ref><ref id="B8066556"><element-citation xmlns:xlink="http://www.w3.org/1999/xlink" publication-type="website" xlink:type="simple"><person-group person-group-type="author"><name name-style="western"><surname>Atkinson</surname><given-names>T. H.</given-names></name></person-group><article-title>Bark and ambrosia beetles of the Americas</article-title><uri xlink:type="simple">https://www.barkbeetles.info/index.php</uri><date-in-citation content-type="access-date">2022-05-15T00:00:00+03:00</date-in-citation></element-citation></ref><ref id="B8064321"><element-citation xmlns:xlink="http://www.w3.org/1999/xlink" publication-type="article" xlink:type="simple"><person-group person-group-type="author"><name name-style="western"><surname>Coyle</surname><given-names>D. R.</given-names></name><name name-style="western"><surname>Booth</surname><given-names>D. C.</given-names></name><name name-style="western"><surname>Wallace</surname><given-names>M. S.</given-names></name></person-group><year>2005</year><article-title>Ambrosia beetle (<tp:taxon-name><tp:taxon-name-part taxon-name-part-type="order">Coleoptera</tp:taxon-name-part></tp:taxon-name>: <tp:taxon-name><tp:taxon-name-part taxon-name-part-type="family">Scolytidae</tp:taxon-name-part></tp:taxon-name>) species, flight, and attack on living eastern cottonwood trees</article-title><source>Journal of Economic Entomology</source><volume>98</volume><issue>6</issue><fpage>2049</fpage><lpage>2057</lpage><pub-id pub-id-type="doi">10.1093/jee/98.6.2049</pub-id></element-citation></ref><ref id="B8066622"><element-citation xmlns:xlink="http://www.w3.org/1999/xlink" publication-type="article" xlink:type="simple"><person-group person-group-type="author"><name name-style="western"><surname>Murayama</surname><given-names>J.</given-names></name></person-group><year>1934</year><article-title>Notes on the <tp:taxon-name><tp:taxon-name-part taxon-name-part-type="family">Ipidae</tp:taxon-name-part></tp:taxon-name> (<tp:taxon-name><tp:taxon-name-part taxon-name-part-type="order">Coleoptera</tp:taxon-name-part></tp:taxon-name>) from Kyushu</article-title><source>Annotationes Zoologicae Japonenses</source><volume>14</volume><issue>3</issue><fpage>287</fpage><lpage>300</lpage></element-citation></ref><ref id="B8064294"><element-citation xmlns:xlink="http://www.w3.org/1999/xlink" publication-type="article" xlink:type="simple"><person-group person-group-type="author"><name name-style="western"><surname>Bateman</surname><given-names>Craig</given-names></name><name name-style="western"><surname>Kendra</surname><given-names>Paul E.</given-names></name><name name-style="western"><surname>Rabaglia</surname><given-names>Robert</given-names></name><name name-style="western"><surname>Hulcr</surname><given-names>Jiri</given-names></name></person-group><year>2015</year><article-title>Fungal symbionts in three exotic ambrosia beetles, <italic><tp:taxon-name><tp:taxon-name-part taxon-name-part-type="genus" reg="Xylosandrus">Xylosandrus</tp:taxon-name-part><tp:taxon-name-part taxon-name-part-type="species" reg="amputatus">amputatus</tp:taxon-name-part></tp:taxon-name></italic>, <italic><tp:taxon-name><tp:taxon-name-part taxon-name-part-type="genus" reg="Xyleborinus">Xyleborinus</tp:taxon-name-part><tp:taxon-name-part taxon-name-part-type="species" reg="andrewesi">andrewesi</tp:taxon-name-part></tp:taxon-name></italic>, and <italic><tp:taxon-name><tp:taxon-name-part taxon-name-part-type="genus" reg="Dryoxylon">Dryoxylon</tp:taxon-name-part><tp:taxon-name-part taxon-name-part-type="species" reg="onoharaense">onoharaense</tp:taxon-name-part></tp:taxon-name></italic> (<tp:taxon-name><tp:taxon-name-part taxon-name-part-type="order">Coleoptera</tp:taxon-name-part></tp:taxon-name>: <tp:taxon-name><tp:taxon-name-part taxon-name-part-type="family">Curculionidae</tp:taxon-name-part></tp:taxon-name>: <tp:taxon-name><tp:taxon-name-part taxon-name-part-type="subfamily">Scolytinae</tp:taxon-name-part></tp:taxon-name>: <tp:taxon-name><tp:taxon-name-part taxon-name-part-type="tribe">Xyleborini</tp:taxon-name-part></tp:taxon-name>) in Florida</article-title><source>Symbiosis</source><volume>66</volume><issue>3</issue><fpage>141</fpage><lpage>148</lpage><pub-id pub-id-type="doi">10.1007/s13199-015-0353-z</pub-id></element-citation></ref></ref-list></tp:taxon-treatment>
