# Supplementary material for: New species and new records of exotic Scolytinae (Coleoptera, Curculionidae) in Europe
Source: Biodivers Data J. 2022 Oct 21;10:e93995. doi: 10.3897/BDJ.10.e93995 (PMC9836527; doi:10.3897/BDJ.10.e93995)
Supplement: XML Treatment for Hypothenemus eruditus [file BDJ.10.e93995-treatment3.xml]

<!DOCTYPE tp:taxon-treatment
  PUBLIC "-//TaxonX//DTD Taxonomic Treatment Publishing DTD v0 20100105//EN" "tax-treatment-NSO.dtd">
<tp:taxon-treatment xmlns:tp="http://www.plazi.org/taxpub"><tp:treatment-meta><mixed-citation publication-type="journal"><person-group><name><surname>Marchioro</surname><given-names>Matteo</given-names></name><name><surname>Faccoli</surname><given-names>Massimo</given-names></name><name><surname>Dal Cortivo</surname><given-names>Marialuisa</given-names></name><name><surname>Branco</surname><given-names>Manuela</given-names></name><name><surname>Roques</surname><given-names>Alain</given-names></name><name><surname>Garcia</surname><given-names>André</given-names></name><name><surname>Ruzzier</surname><given-names>Enrico</given-names></name></person-group><article-title>New species and new records of exotic <tp:taxon-name><tp:taxon-name-part taxon-name-part-type="subfamily">Scolytinae</tp:taxon-name-part></tp:taxon-name> (<tp:taxon-name><tp:taxon-name-part taxon-name-part-type="order">Coleoptera</tp:taxon-name-part></tp:taxon-name>, <tp:taxon-name><tp:taxon-name-part taxon-name-part-type="family">Curculionidae</tp:taxon-name-part></tp:taxon-name>) in Europe</article-title><source>Biodivers Data J</source><day>21</day><month>10</month><year>2022</year><volume>10</volume><pub-id pub-id-type="doi">10.3897/BDJ.10.e93995</pub-id></mixed-citation></tp:treatment-meta><tp:nomenclature><tp:taxon-name>
            <object-id xmlns:xlink="http://www.w3.org/1999/xlink" content-type="arpha" xlink:type="simple">BC69A2CC-C1BE-5FE6-B24F-E41C3A59861A</object-id>
            <tp:taxon-name-part taxon-name-part-type="genus">Hypothenemus</tp:taxon-name-part>
            <tp:taxon-name-part taxon-name-part-type="species">eruditus</tp:taxon-name-part>
            <object-id xmlns:xlink="http://www.w3.org/1999/xlink" xlink:type="simple" object-id-type="GBIF">https://www.gbif.org/species/7853292</object-id>
          </tp:taxon-name><tp:taxon-authority>(Westwood, 1834)</tp:taxon-authority></tp:nomenclature><tp:treatment-sec sec-type="materials"><title>Materials</title><list list-type="alpha-lower" list-content="occurrences"><list-item><p><bold>Type status:</bold> <named-content xmlns:xlink="http://www.w3.org/1999/xlink" content-type="dwc:typeStatus" xlink:type="simple">Other material</named-content>. <bold>Occurrence:</bold> individualCount: <named-content xmlns:xlink="http://www.w3.org/1999/xlink" content-type="dwc:individualCount" xlink:type="simple">1</named-content>; lifeStage: <named-content xmlns:xlink="http://www.w3.org/1999/xlink" content-type="dwc:lifeStage" xlink:type="simple">adult</named-content>; occurrenceID: <named-content xmlns:xlink="http://www.w3.org/1999/xlink" content-type="dwc:occurrenceID" xlink:type="simple">0BD15C97-A753-5957-BEAA-DAFAEE72C5B2</named-content>; <bold>Taxon:</bold> scientificName: <named-content xmlns:xlink="http://www.w3.org/1999/xlink" content-type="dwc:scientificName" xlink:type="simple"><italic><tp:taxon-name><tp:taxon-name-part taxon-name-part-type="genus" reg="Hypothenemus">Hypothenemus</tp:taxon-name-part><tp:taxon-name-part taxon-name-part-type="species" reg="eruditus">eruditus</tp:taxon-name-part></tp:taxon-name></italic> (Westwood, 1834)</named-content>; <bold>Location:</bold> continent: <named-content xmlns:xlink="http://www.w3.org/1999/xlink" content-type="dwc:continent" xlink:type="simple">Europe</named-content>; country: <named-content xmlns:xlink="http://www.w3.org/1999/xlink" content-type="dwc:country" xlink:type="simple">Portugal</named-content>; countryCode: <named-content xmlns:xlink="http://www.w3.org/1999/xlink" content-type="dwc:countryCode" xlink:type="simple">PT</named-content>; county: <named-content xmlns:xlink="http://www.w3.org/1999/xlink" content-type="dwc:county" xlink:type="simple">Lisbon</named-content>; municipality: <named-content xmlns:xlink="http://www.w3.org/1999/xlink" content-type="dwc:municipality" xlink:type="simple">Lisbon metropolitan area</named-content>; verbatimLatitude: <named-content xmlns:xlink="http://www.w3.org/1999/xlink" content-type="dwc:verbatimLatitude" xlink:type="simple">38.708401</named-content>; verbatimLongitude: <named-content xmlns:xlink="http://www.w3.org/1999/xlink" content-type="dwc:verbatimLongitude" xlink:type="simple">-9.177198</named-content>; verbatimCoordinateSystem: <named-content xmlns:xlink="http://www.w3.org/1999/xlink" content-type="dwc:verbatimCoordinateSystem" xlink:type="simple">WGS84</named-content>; <bold>Identification:</bold> identifiedBy: <named-content xmlns:xlink="http://www.w3.org/1999/xlink" content-type="dwc:identifiedBy" xlink:type="simple">Massimo Faccoli</named-content>; <bold>Event:</bold> eventDate: <named-content xmlns:xlink="http://www.w3.org/1999/xlink" content-type="dwc:eventDate" xlink:type="simple">2019-05-03</named-content>; <bold>Record Level:</bold> collectionID: <named-content xmlns:xlink="http://www.w3.org/1999/xlink" content-type="dwc:collectionID" xlink:type="simple">EDUP</named-content></p></list-item><list-item><p><bold>Type status:</bold> <named-content xmlns:xlink="http://www.w3.org/1999/xlink" content-type="dwc:typeStatus" xlink:type="simple">Other material</named-content>. <bold>Occurrence:</bold> individualCount: <named-content xmlns:xlink="http://www.w3.org/1999/xlink" content-type="dwc:individualCount" xlink:type="simple">1</named-content>; lifeStage: <named-content xmlns:xlink="http://www.w3.org/1999/xlink" content-type="dwc:lifeStage" xlink:type="simple">adult</named-content>; occurrenceID: <named-content xmlns:xlink="http://www.w3.org/1999/xlink" content-type="dwc:occurrenceID" xlink:type="simple">CD63CF04-C7CD-57CC-AC97-2A47773DCFCF</named-content>; <bold>Taxon:</bold> scientificName: <named-content xmlns:xlink="http://www.w3.org/1999/xlink" content-type="dwc:scientificName" xlink:type="simple"><italic><tp:taxon-name><tp:taxon-name-part taxon-name-part-type="genus" reg="Hypothenemus">Hypothenemus</tp:taxon-name-part><tp:taxon-name-part taxon-name-part-type="species" reg="eruditus">eruditus</tp:taxon-name-part></tp:taxon-name></italic> (Westwood, 1834)</named-content>; <bold>Location:</bold> continent: <named-content xmlns:xlink="http://www.w3.org/1999/xlink" content-type="dwc:continent" xlink:type="simple">Europe</named-content>; country: <named-content xmlns:xlink="http://www.w3.org/1999/xlink" content-type="dwc:country" xlink:type="simple">Portugal</named-content>; countryCode: <named-content xmlns:xlink="http://www.w3.org/1999/xlink" content-type="dwc:countryCode" xlink:type="simple">PT</named-content>; county: <named-content xmlns:xlink="http://www.w3.org/1999/xlink" content-type="dwc:county" xlink:type="simple">Lisbon</named-content>; municipality: <named-content xmlns:xlink="http://www.w3.org/1999/xlink" content-type="dwc:municipality" xlink:type="simple">Lisbon metropolitan area</named-content>; verbatimLatitude: <named-content xmlns:xlink="http://www.w3.org/1999/xlink" content-type="dwc:verbatimLatitude" xlink:type="simple">38.711845</named-content>; verbatimLongitude: <named-content xmlns:xlink="http://www.w3.org/1999/xlink" content-type="dwc:verbatimLongitude" xlink:type="simple">-9.185894</named-content>; verbatimCoordinateSystem: <named-content xmlns:xlink="http://www.w3.org/1999/xlink" content-type="dwc:verbatimCoordinateSystem" xlink:type="simple">WGS84</named-content>; <bold>Identification:</bold> identifiedBy: <named-content xmlns:xlink="http://www.w3.org/1999/xlink" content-type="dwc:identifiedBy" xlink:type="simple">Massimo Faccoli</named-content>; <bold>Event:</bold> eventDate: <named-content xmlns:xlink="http://www.w3.org/1999/xlink" content-type="dwc:eventDate" xlink:type="simple">2019-08-16</named-content>; <bold>Record Level:</bold> collectionID: <named-content xmlns:xlink="http://www.w3.org/1999/xlink" content-type="dwc:collectionID" xlink:type="simple">EDUP</named-content></p></list-item></list></tp:treatment-sec><tp:treatment-sec sec-type="Distribution"><title>Distribution</title><p>Cosmopolitan species of tropical and subtropical origin; in Europe, it has been introduced and established in Croatia, France, Italy, Malta, Portugal (Azores), Spain (including the Canary Islands), Russia and Ukraine (<xref ref-type="bibr" rid="B8071330">Mifsud and Knížek 2009</xref>, <xref ref-type="bibr" rid="B8142567">Knížek 2011</xref>). The data provided here represent the first record of the species in continental Portugal (Fig. <xref ref-type="fig" rid="F8142540">6</xref>).</p></tp:treatment-sec><tp:treatment-sec sec-type="Notes"><title>Notes</title><p>All specimens were collected using black multi-funnel traps set up at 5 m above the ground and baited with a multi-lure blend of longhorn beetle pheromones (<xref ref-type="bibr" rid="B8064357">Fan et al. 2019</xref>), ethanol and alpha-pinene.</p></tp:treatment-sec><tp:treatment-sec sec-type="Hosts"><title>Hosts</title><p>An extremely polyphagous species with several hundred host plants, belonging to 81 different families. The most represented hosts are: <tp:taxon-name><tp:taxon-name-part taxon-name-part-type="family">Anacardiaceae</tp:taxon-name-part></tp:taxon-name> (9 species), <tp:taxon-name><tp:taxon-name-part taxon-name-part-type="family">Cucurbitaceae</tp:taxon-name-part></tp:taxon-name> (7 species), <tp:taxon-name><tp:taxon-name-part taxon-name-part-type="family">Euphorbiaceae</tp:taxon-name-part></tp:taxon-name> (14 species), <tp:taxon-name><tp:taxon-name-part taxon-name-part-type="family">Fabaceae</tp:taxon-name-part></tp:taxon-name> (72 species), <tp:taxon-name><tp:taxon-name-part taxon-name-part-type="family">Fagaceae</tp:taxon-name-part></tp:taxon-name> (7 species), <tp:taxon-name><tp:taxon-name-part taxon-name-part-type="family">Juglandaceae</tp:taxon-name-part></tp:taxon-name> (8 species), <tp:taxon-name><tp:taxon-name-part taxon-name-part-type="family">Malvaceae</tp:taxon-name-part></tp:taxon-name> (24 species), <tp:taxon-name><tp:taxon-name-part taxon-name-part-type="family">Moraceae</tp:taxon-name-part></tp:taxon-name> (25 species) and <tp:taxon-name><tp:taxon-name-part taxon-name-part-type="family">Sapindaceae</tp:taxon-name-part></tp:taxon-name> (9 species) (<xref ref-type="bibr" rid="B8071286">Browne 1961</xref>, <xref ref-type="bibr" rid="B8071321">Schedl 1962</xref>, <xref ref-type="bibr" rid="B8071295">Bright and Skidmore 1997</xref>, <xref ref-type="bibr" rid="B8071303">Bright and Skidmore 2002</xref>, <xref ref-type="bibr" rid="B8066556">Atkinson 2022</xref>).</p></tp:treatment-sec><tp:treatment-sec sec-type="Identification remarks"><title>Identification remarks</title><p><xref ref-type="bibr" rid="B8145326">Kambestad et al. (2019)</xref> have shown that under the name <italic><tp:taxon-name><tp:taxon-name-part taxon-name-part-type="genus" reg="Hypothenemus"/><tp:taxon-name-part taxon-name-part-type="species" reg="eruditus">eruditus</tp:taxon-name-part></tp:taxon-name></italic> exists a complex of cryptic species whose identity is not yet defined. Since it is not clear which of these taxa is really present on the European territory, in the present contribution, we refer to <italic><tp:taxon-name><tp:taxon-name-part taxon-name-part-type="genus" reg="Hypothenemus">Hypothenemus</tp:taxon-name-part><tp:taxon-name-part taxon-name-part-type="species" reg="eruditus">eruditus</tp:taxon-name-part></tp:taxon-name></italic> in <italic>sensu lato</italic>.</p></tp:treatment-sec><tp:treatment-sec><!--Section generated to contain objects referenced in tp:taxon-treatment.--><fig id="F8142540" position="float" orientation="portrait"><object-id xmlns:xlink="http://www.w3.org/1999/xlink" content-type="arpha" xlink:type="simple">4333DF8A-4D35-5DD1-8D39-2C9CD45C2C0E</object-id><object-id xmlns:xlink="http://www.w3.org/1999/xlink" content-type="doi" xlink:type="simple">10.3897/BDJ.10.e93995.figure6</object-id><label>Figure 6.</label><caption><p><italic><tp:taxon-name><tp:taxon-name-part taxon-name-part-type="genus" reg="Hypothenemus">Hypothenemus</tp:taxon-name-part><tp:taxon-name-part taxon-name-part-type="species" reg="eruditus">eruditus</tp:taxon-name-part></tp:taxon-name></italic> (Westwood, 1834), female specimen (1.13 mm) from Belluno (Veneto, Italy); lateral view (top), dorsal habitus (bottom) (photocredit: Reparto Carabinieri Biodiversità Belluno).</p></caption><graphic xmlns:xlink="http://www.w3.org/1999/xlink" xlink:href="bdj-10-e93995-g006.jpg" position="float" id="oo_742719.jpg" orientation="portrait" xlink:type="simple"><uri content-type="original_file" xlink:type="simple">https://binary.pensoft.net/fig/742719</uri></graphic></fig></tp:treatment-sec><ref-list><ref id="B8071330"><element-citation xmlns:xlink="http://www.w3.org/1999/xlink" publication-type="article" xlink:type="simple"><person-group person-group-type="author"><name name-style="western"><surname>Mifsud</surname><given-names>D.</given-names></name><name name-style="western"><surname>Knížek</surname><given-names>M.</given-names></name></person-group><year>2009</year><article-title>The bark beetles (<tp:taxon-name><tp:taxon-name-part taxon-name-part-type="order">Coleoptera</tp:taxon-name-part></tp:taxon-name>: <tp:taxon-name><tp:taxon-name-part taxon-name-part-type="family">Scolytidae</tp:taxon-name-part></tp:taxon-name>) of the Maltese Islands (Central Mediterranean)</article-title><source>Bulletin of the Entomological Society of Malta</source><volume>2</volume><fpage>25</fpage><lpage>52</lpage></element-citation></ref><ref id="B8142567"><element-citation xmlns:xlink="http://www.w3.org/1999/xlink" publication-type="chapter" xlink:type="simple"><person-group person-group-type="author"><name name-style="western"><surname>Knížek</surname><given-names>M.</given-names></name></person-group><year>2011</year><chapter-title>Curculionidae: Scolytinae</chapter-title><person-group person-group-type="editor"><name name-style="western"><surname>Löbl</surname><given-names>I.</given-names></name><name name-style="western"><surname>Smetana</surname><given-names>A.</given-names></name></person-group><source>Catalogue of Palaearctic <tp:taxon-name><tp:taxon-name-part taxon-name-part-type="order">Coleoptera</tp:taxon-name-part></tp:taxon-name>, Vol. 7: <tp:taxon-name><tp:taxon-name-part taxon-name-part-type="superfamily">Curculionoidea</tp:taxon-name-part></tp:taxon-name> I,</source><volume>7</volume><publisher-name>Apollo Books</publisher-name><publisher-loc>Sternstrup</publisher-loc><size units="page">373</size><isbn>978-87-88757-93-4</isbn></element-citation></ref><ref id="B8064357"><element-citation xmlns:xlink="http://www.w3.org/1999/xlink" publication-type="article" xlink:type="simple"><person-group person-group-type="author"><name name-style="western"><surname>Fan</surname><given-names>Jian-ting</given-names></name><name name-style="western"><surname>Denux</surname><given-names>Olivier</given-names></name><name name-style="western"><surname>Courtin</surname><given-names>Claudine</given-names></name><name name-style="western"><surname>Bernard</surname><given-names>Alexis</given-names></name><name name-style="western"><surname>Javal</surname><given-names>Marion</given-names></name><name name-style="western"><surname>Millar</surname><given-names>Jocelyn G.</given-names></name><name name-style="western"><surname>Hanks</surname><given-names>Lawrence M.</given-names></name><name name-style="western"><surname>Roques</surname><given-names>Alain</given-names></name></person-group><year>2019</year><article-title>Multi-component blends for trapping native and exotic longhorn beetles at potential points-of-entry and in forests</article-title><source>Journal of Pest Science</source><volume>92</volume><issue>1</issue><fpage>281</fpage><lpage>297</lpage><pub-id pub-id-type="doi">10.1007/s10340-018-0997-6</pub-id></element-citation></ref><ref id="B8071286"><element-citation xmlns:xlink="http://www.w3.org/1999/xlink" publication-type="article" xlink:type="simple"><person-group person-group-type="author"><name name-style="western"><surname>Browne</surname><given-names>F. G.</given-names></name></person-group><year>1961</year><article-title>The biology of Malayan <tp:taxon-name><tp:taxon-name-part taxon-name-part-type="family">Scolytidae</tp:taxon-name-part></tp:taxon-name> and <tp:taxon-name><tp:taxon-name-part taxon-name-part-type="family">Platypodidae</tp:taxon-name-part></tp:taxon-name></article-title><source>Malayan Forest Records</source><volume>22</volume><fpage>1</fpage><lpage>255</lpage></element-citation></ref><ref id="B8071321"><element-citation xmlns:xlink="http://www.w3.org/1999/xlink" publication-type="article" xlink:type="simple"><person-group person-group-type="author"><name name-style="western"><surname>Schedl</surname><given-names>K. E.</given-names></name></person-group><year>1962</year><article-title><tp:taxon-name><tp:taxon-name-part taxon-name-part-type="family">Scolytidae</tp:taxon-name-part></tp:taxon-name> und <tp:taxon-name><tp:taxon-name-part taxon-name-part-type="family">Platypodidae</tp:taxon-name-part></tp:taxon-name> Afrikas. Band 2. Familie <tp:taxon-name><tp:taxon-name-part taxon-name-part-type="family">Scolytidae</tp:taxon-name-part></tp:taxon-name>.</article-title><source>Revista de Entomologia de Mocambique</source><volume>5</volume><fpage>1</fpage><lpage>594</lpage></element-citation></ref><ref id="B8071295"><element-citation xmlns:xlink="http://www.w3.org/1999/xlink" publication-type="book" xlink:type="simple"><person-group person-group-type="author"><name name-style="western"><surname>Bright</surname><given-names>D. E.</given-names></name><name name-style="western"><surname>Skidmore</surname><given-names>R. E.</given-names></name></person-group><year>1997</year><source>A catalog of <tp:taxon-name><tp:taxon-name-part taxon-name-part-type="family">Scolytidae</tp:taxon-name-part></tp:taxon-name> and <tp:taxon-name><tp:taxon-name-part taxon-name-part-type="family">Platypodidae</tp:taxon-name-part></tp:taxon-name> (<tp:taxon-name><tp:taxon-name-part taxon-name-part-type="order">Coleoptera</tp:taxon-name-part></tp:taxon-name>): Supplement 1 (1990-1994)</source><publisher-name>NRC Research Press</publisher-name><publisher-loc>Ottawa</publisher-loc><size units="page">635</size><isbn>0660167093</isbn></element-citation></ref><ref id="B8071303"><element-citation xmlns:xlink="http://www.w3.org/1999/xlink" publication-type="book" xlink:type="simple"><person-group person-group-type="author"><name name-style="western"><surname>Bright</surname><given-names>D. E.</given-names></name><name name-style="western"><surname>Skidmore</surname><given-names>R. E.</given-names></name></person-group><year>2002</year><source>A catalog of <tp:taxon-name><tp:taxon-name-part taxon-name-part-type="family">Scolytidae</tp:taxon-name-part></tp:taxon-name> and <tp:taxon-name><tp:taxon-name-part taxon-name-part-type="family">Platypodidae</tp:taxon-name-part></tp:taxon-name> (<tp:taxon-name><tp:taxon-name-part taxon-name-part-type="order">Coleoptera</tp:taxon-name-part></tp:taxon-name>): Supplement 2 (1995-1999)</source><publisher-name>NRC Research Press</publisher-name><publisher-loc>Ottawa</publisher-loc><size units="page">523</size><isbn>0660189941</isbn></element-citation></ref><ref id="B8066556"><element-citation xmlns:xlink="http://www.w3.org/1999/xlink" publication-type="website" xlink:type="simple"><person-group person-group-type="author"><name name-style="western"><surname>Atkinson</surname><given-names>T. H.</given-names></name></person-group><article-title>Bark and ambrosia beetles of the Americas</article-title><uri xlink:type="simple">https://www.barkbeetles.info/index.php</uri><date-in-citation content-type="access-date">2022-05-15T00:00:00+03:00</date-in-citation></element-citation></ref><ref id="B8145326"><element-citation xmlns:xlink="http://www.w3.org/1999/xlink" publication-type="article" xlink:type="simple"><person-group person-group-type="author"><name name-style="western"><surname>Kambestad</surname><given-names>Marius</given-names></name><name name-style="western"><surname>Kirkendall</surname><given-names>Lawrence R.</given-names></name><name name-style="western"><surname>Knutsen</surname><given-names>Iren L.</given-names></name><name name-style="western"><surname>Jordal</surname><given-names>Bjarte H.</given-names></name></person-group><year>2019</year><article-title>Cryptic and pseudo-cryptic diversity in the world’s most common bark beetle – <italic><tp:taxon-name><tp:taxon-name-part taxon-name-part-type="genus" reg="Hypothenemus">Hypothenemus</tp:taxon-name-part><tp:taxon-name-part taxon-name-part-type="species" reg="eruditus">eruditus</tp:taxon-name-part></tp:taxon-name></italic></article-title><source>Organisms Diversity &amp; Evolution</source><volume>17</volume><fpage>633</fpage><lpage>652</lpage><pub-id pub-id-type="doi">10.5061/dryad.8j5s7</pub-id></element-citation></ref></ref-list></tp:taxon-treatment>
