# Supplementary material for: New species and new records of exotic Scolytinae (Coleoptera, Curculionidae) in Europe
Source: Biodivers Data J. 2022 Oct 21;10:e93995. doi: 10.3897/BDJ.10.e93995 (PMC9836527; doi:10.3897/BDJ.10.e93995)
Supplement: XML Treatment for Cnestus mutilatus [file BDJ.10.e93995-treatment6.xml]

<!DOCTYPE tp:taxon-treatment
  PUBLIC "-//TaxonX//DTD Taxonomic Treatment Publishing DTD v0 20100105//EN" "tax-treatment-NSO.dtd">
<tp:taxon-treatment xmlns:tp="http://www.plazi.org/taxpub"><tp:treatment-meta><mixed-citation publication-type="journal"><person-group><name><surname>Marchioro</surname><given-names>Matteo</given-names></name><name><surname>Faccoli</surname><given-names>Massimo</given-names></name><name><surname>Dal Cortivo</surname><given-names>Marialuisa</given-names></name><name><surname>Branco</surname><given-names>Manuela</given-names></name><name><surname>Roques</surname><given-names>Alain</given-names></name><name><surname>Garcia</surname><given-names>André</given-names></name><name><surname>Ruzzier</surname><given-names>Enrico</given-names></name></person-group><article-title>New species and new records of exotic <tp:taxon-name><tp:taxon-name-part taxon-name-part-type="subfamily">Scolytinae</tp:taxon-name-part></tp:taxon-name> (<tp:taxon-name><tp:taxon-name-part taxon-name-part-type="order">Coleoptera</tp:taxon-name-part></tp:taxon-name>, <tp:taxon-name><tp:taxon-name-part taxon-name-part-type="family">Curculionidae</tp:taxon-name-part></tp:taxon-name>) in Europe</article-title><source>Biodivers Data J</source><day>21</day><month>10</month><year>2022</year><volume>10</volume><pub-id pub-id-type="doi">10.3897/BDJ.10.e93995</pub-id></mixed-citation></tp:treatment-meta><tp:nomenclature><tp:taxon-name>
            <object-id xmlns:xlink="http://www.w3.org/1999/xlink" content-type="arpha" xlink:type="simple">8CD7E56C-62E0-5741-ABAB-DFF3B70B7555</object-id>
            <tp:taxon-name-part taxon-name-part-type="genus">Cnestus</tp:taxon-name-part>
            <tp:taxon-name-part taxon-name-part-type="species">mutilatus</tp:taxon-name-part>
            <object-id xmlns:xlink="http://www.w3.org/1999/xlink" xlink:type="simple" object-id-type="GBIF">https://www.gbif.org/species/6132425</object-id>
          </tp:taxon-name><tp:taxon-authority>(Blandford, 1894)</tp:taxon-authority></tp:nomenclature><tp:treatment-sec sec-type="materials"><title>Materials</title><list list-type="alpha-lower" list-content="occurrences"><list-item><p><bold>Type status:</bold> <named-content xmlns:xlink="http://www.w3.org/1999/xlink" content-type="dwc:typeStatus" xlink:type="simple">Other material</named-content>. <bold>Occurrence:</bold> recordedBy: <named-content xmlns:xlink="http://www.w3.org/1999/xlink" content-type="dwc:recordedBy" xlink:type="simple">C. Bellò, M. Attorino</named-content>; individualCount: <named-content xmlns:xlink="http://www.w3.org/1999/xlink" content-type="dwc:individualCount" xlink:type="simple">2</named-content>; sex: <named-content xmlns:xlink="http://www.w3.org/1999/xlink" content-type="dwc:sex" xlink:type="simple">females</named-content>; lifeStage: <named-content xmlns:xlink="http://www.w3.org/1999/xlink" content-type="dwc:lifeStage" xlink:type="simple">adult</named-content>; occurrenceID: <named-content xmlns:xlink="http://www.w3.org/1999/xlink" content-type="dwc:occurrenceID" xlink:type="simple">6FD1A1F1-FA44-5C1A-97AF-BED03D0743E6</named-content>; <bold>Taxon:</bold> scientificName: <named-content xmlns:xlink="http://www.w3.org/1999/xlink" content-type="dwc:scientificName" xlink:type="simple"><italic><tp:taxon-name><tp:taxon-name-part taxon-name-part-type="genus" reg="Cnestus">Cnestus</tp:taxon-name-part><tp:taxon-name-part taxon-name-part-type="species" reg="mutilatus">mutilatus</tp:taxon-name-part></tp:taxon-name></italic> (Blandford, 1894)</named-content>; <bold>Location:</bold> continent: <named-content xmlns:xlink="http://www.w3.org/1999/xlink" content-type="dwc:continent" xlink:type="simple">Europe</named-content>; country: <named-content xmlns:xlink="http://www.w3.org/1999/xlink" content-type="dwc:country" xlink:type="simple">Italy</named-content>; countryCode: <named-content xmlns:xlink="http://www.w3.org/1999/xlink" content-type="dwc:countryCode" xlink:type="simple">IT</named-content>; stateProvince: <named-content xmlns:xlink="http://www.w3.org/1999/xlink" content-type="dwc:stateProvince" xlink:type="simple">Veneto</named-content>; county: <named-content xmlns:xlink="http://www.w3.org/1999/xlink" content-type="dwc:county" xlink:type="simple">Treviso</named-content>; municipality: <named-content xmlns:xlink="http://www.w3.org/1999/xlink" content-type="dwc:municipality" xlink:type="simple">Maser</named-content>; locality: <named-content xmlns:xlink="http://www.w3.org/1999/xlink" content-type="dwc:locality" xlink:type="simple">strada per Forcella Moscaccin</named-content>; decimalLatitude: <named-content xmlns:xlink="http://www.w3.org/1999/xlink" content-type="dwc:decimalLatitude" xlink:type="simple">45.813500</named-content>; decimalLongitude: <named-content xmlns:xlink="http://www.w3.org/1999/xlink" content-type="dwc:decimalLongitude" xlink:type="simple">11.970306</named-content>; geodeticDatum: <named-content xmlns:xlink="http://www.w3.org/1999/xlink" content-type="dwc:geodeticDatum" xlink:type="simple">WGS84</named-content>; <bold>Identification:</bold> identifiedBy: <named-content xmlns:xlink="http://www.w3.org/1999/xlink" content-type="dwc:identifiedBy" xlink:type="simple">Enrico Ruzzier</named-content>; <bold>Event:</bold> eventTime: <named-content xmlns:xlink="http://www.w3.org/1999/xlink" content-type="dwc:eventTime" xlink:type="simple">2022-02-03</named-content>; <bold>Record Level:</bold> collectionID: <named-content xmlns:xlink="http://www.w3.org/1999/xlink" content-type="dwc:collectionID" xlink:type="simple">CBPC</named-content></p></list-item><list-item><p><bold>Type status:</bold> <named-content xmlns:xlink="http://www.w3.org/1999/xlink" content-type="dwc:typeStatus" xlink:type="simple">Other material</named-content>. <bold>Occurrence:</bold> recordedBy: <named-content xmlns:xlink="http://www.w3.org/1999/xlink" content-type="dwc:recordedBy" xlink:type="simple">M. Marchioro</named-content>; individualCount: <named-content xmlns:xlink="http://www.w3.org/1999/xlink" content-type="dwc:individualCount" xlink:type="simple">2</named-content>; sex: <named-content xmlns:xlink="http://www.w3.org/1999/xlink" content-type="dwc:sex" xlink:type="simple">females</named-content>; lifeStage: <named-content xmlns:xlink="http://www.w3.org/1999/xlink" content-type="dwc:lifeStage" xlink:type="simple">adult</named-content>; occurrenceID: <named-content xmlns:xlink="http://www.w3.org/1999/xlink" content-type="dwc:occurrenceID" xlink:type="simple">FAB6D080-EA94-535C-BBFF-04FCEA3B4024</named-content>; <bold>Taxon:</bold> scientificName: <named-content xmlns:xlink="http://www.w3.org/1999/xlink" content-type="dwc:scientificName" xlink:type="simple"><italic><tp:taxon-name><tp:taxon-name-part taxon-name-part-type="genus" reg="Cnestus">Cnestus</tp:taxon-name-part><tp:taxon-name-part taxon-name-part-type="species" reg="mutilatus">mutilatus</tp:taxon-name-part></tp:taxon-name></italic> (Blandford, 1894)</named-content>; <bold>Location:</bold> continent: <named-content xmlns:xlink="http://www.w3.org/1999/xlink" content-type="dwc:continent" xlink:type="simple">Europe</named-content>; country: <named-content xmlns:xlink="http://www.w3.org/1999/xlink" content-type="dwc:country" xlink:type="simple">Italy</named-content>; countryCode: <named-content xmlns:xlink="http://www.w3.org/1999/xlink" content-type="dwc:countryCode" xlink:type="simple">IT</named-content>; stateProvince: <named-content xmlns:xlink="http://www.w3.org/1999/xlink" content-type="dwc:stateProvince" xlink:type="simple">Veneto</named-content>; county: <named-content xmlns:xlink="http://www.w3.org/1999/xlink" content-type="dwc:county" xlink:type="simple">Treviso</named-content>; municipality: <named-content xmlns:xlink="http://www.w3.org/1999/xlink" content-type="dwc:municipality" xlink:type="simple">Nervesa della Battaglia</named-content>; locality: <named-content xmlns:xlink="http://www.w3.org/1999/xlink" content-type="dwc:locality" xlink:type="simple">bosco del Montello</named-content>; decimalLatitude: <named-content xmlns:xlink="http://www.w3.org/1999/xlink" content-type="dwc:decimalLatitude" xlink:type="simple">45.829772</named-content>; decimalLongitude: <named-content xmlns:xlink="http://www.w3.org/1999/xlink" content-type="dwc:decimalLongitude" xlink:type="simple">12.171981</named-content>; geodeticDatum: <named-content xmlns:xlink="http://www.w3.org/1999/xlink" content-type="dwc:geodeticDatum" xlink:type="simple">WGS84</named-content>; <bold>Identification:</bold> identifiedBy: <named-content xmlns:xlink="http://www.w3.org/1999/xlink" content-type="dwc:identifiedBy" xlink:type="simple">Enrico Ruzzier</named-content>; <bold>Event:</bold> eventTime: <named-content xmlns:xlink="http://www.w3.org/1999/xlink" content-type="dwc:eventTime" xlink:type="simple">2021-08-15</named-content>; <bold>Record Level:</bold> collectionID: <named-content xmlns:xlink="http://www.w3.org/1999/xlink" content-type="dwc:collectionID" xlink:type="simple">EDUP</named-content></p></list-item><list-item><p><bold>Type status:</bold> <named-content xmlns:xlink="http://www.w3.org/1999/xlink" content-type="dwc:typeStatus" xlink:type="simple">Other material</named-content>. <bold>Occurrence:</bold> recordedBy: <named-content xmlns:xlink="http://www.w3.org/1999/xlink" content-type="dwc:recordedBy" xlink:type="simple">M. Marchioro</named-content>; individualCount: <named-content xmlns:xlink="http://www.w3.org/1999/xlink" content-type="dwc:individualCount" xlink:type="simple">2</named-content>; sex: <named-content xmlns:xlink="http://www.w3.org/1999/xlink" content-type="dwc:sex" xlink:type="simple">females</named-content>; lifeStage: <named-content xmlns:xlink="http://www.w3.org/1999/xlink" content-type="dwc:lifeStage" xlink:type="simple">adult</named-content>; occurrenceID: <named-content xmlns:xlink="http://www.w3.org/1999/xlink" content-type="dwc:occurrenceID" xlink:type="simple">73D8A4F2-4D98-57B8-9A40-D16F7C9DB7AA</named-content>; <bold>Taxon:</bold> scientificName: <named-content xmlns:xlink="http://www.w3.org/1999/xlink" content-type="dwc:scientificName" xlink:type="simple"><italic><tp:taxon-name><tp:taxon-name-part taxon-name-part-type="genus" reg="Cnestus">Cnestus</tp:taxon-name-part><tp:taxon-name-part taxon-name-part-type="species" reg="mutilatus">mutilatus</tp:taxon-name-part></tp:taxon-name></italic> (Blandford, 1894)</named-content>; <bold>Location:</bold> continent: <named-content xmlns:xlink="http://www.w3.org/1999/xlink" content-type="dwc:continent" xlink:type="simple">Europe</named-content>; country: <named-content xmlns:xlink="http://www.w3.org/1999/xlink" content-type="dwc:country" xlink:type="simple">Italy</named-content>; countryCode: <named-content xmlns:xlink="http://www.w3.org/1999/xlink" content-type="dwc:countryCode" xlink:type="simple">IT</named-content>; stateProvince: <named-content xmlns:xlink="http://www.w3.org/1999/xlink" content-type="dwc:stateProvince" xlink:type="simple">Veneto</named-content>; county: <named-content xmlns:xlink="http://www.w3.org/1999/xlink" content-type="dwc:county" xlink:type="simple">Treviso</named-content>; municipality: <named-content xmlns:xlink="http://www.w3.org/1999/xlink" content-type="dwc:municipality" xlink:type="simple">Nervesa della Battaglia</named-content>; locality: <named-content xmlns:xlink="http://www.w3.org/1999/xlink" content-type="dwc:locality" xlink:type="simple">bosco del Montello</named-content>; decimalLatitude: <named-content xmlns:xlink="http://www.w3.org/1999/xlink" content-type="dwc:decimalLatitude" xlink:type="simple">45.813500</named-content>; decimalLongitude: <named-content xmlns:xlink="http://www.w3.org/1999/xlink" content-type="dwc:decimalLongitude" xlink:type="simple">11.970306</named-content>; geodeticDatum: <named-content xmlns:xlink="http://www.w3.org/1999/xlink" content-type="dwc:geodeticDatum" xlink:type="simple">WGS84</named-content>; <bold>Identification:</bold> identifiedBy: <named-content xmlns:xlink="http://www.w3.org/1999/xlink" content-type="dwc:identifiedBy" xlink:type="simple">Enrico Ruzzier</named-content>; <bold>Event:</bold> eventTime: <named-content xmlns:xlink="http://www.w3.org/1999/xlink" content-type="dwc:eventTime" xlink:type="simple">2021-08-15</named-content>; <bold>Record Level:</bold> collectionID: <named-content xmlns:xlink="http://www.w3.org/1999/xlink" content-type="dwc:collectionID" xlink:type="simple">EDUP</named-content></p></list-item></list></tp:treatment-sec><tp:treatment-sec sec-type="Distribution"><title>Distribution</title><p>This species, native to the Oriental and Eastern Palearctic Regions, is now introduced and established in North America (<xref ref-type="bibr" rid="B8065445">Gomez et al. 2018</xref>, <xref ref-type="bibr" rid="B8065511">Smith et al. 2020</xref>). <italic><tp:taxon-name><tp:taxon-name-part taxon-name-part-type="genus" reg="Cnestus">Cnestus</tp:taxon-name-part><tp:taxon-name-part taxon-name-part-type="species" reg="mutilatus">mutilatus</tp:taxon-name-part></tp:taxon-name></italic> has been recently recorded in Europe (Italy) on the basis of a single specimen collected in NE Italy (<xref ref-type="bibr" rid="B8064312">Colombari et al. 2022</xref>). The discovery of the species in two sites located at about 20 km from the record mentioned above clearly indicates its establishment in the Veneto Region (NE Italy)(Fig. <xref ref-type="fig" rid="F8152815">2</xref>)</p></tp:treatment-sec><tp:treatment-sec sec-type="Notes"><title>Notes</title><p><italic><tp:taxon-name><tp:taxon-name-part taxon-name-part-type="genus" reg="Cnestus">Cnestus</tp:taxon-name-part><tp:taxon-name-part taxon-name-part-type="species" reg="mutilatus">mutilatus</tp:taxon-name-part></tp:taxon-name></italic> from Maser (“strada per forcella Moscaccin”, Treviso -Italy) was collected by sifting forest litter under <italic><tp:taxon-name><tp:taxon-name-part taxon-name-part-type="genus" reg="Quercus">Quercus</tp:taxon-name-part></tp:taxon-name></italic> sp. during wintertime (<italic>Fig. <xref ref-type="fig" rid="F8066379">9</xref></italic>). The other specimens were collected during a survey conducted in Veneto Region using black multi-funnel traps baited with ethanol and alpha-pinene.</p></tp:treatment-sec><tp:treatment-sec sec-type="Hosts"><title>Hosts</title><p>For <italic><tp:taxon-name><tp:taxon-name-part taxon-name-part-type="genus" reg="Cnestus">C.</tp:taxon-name-part><tp:taxon-name-part taxon-name-part-type="species" reg="mutilatus">mutilatus</tp:taxon-name-part></tp:taxon-name></italic>, more than forty host plant species have been recorded, mostly belonging to <tp:taxon-name><tp:taxon-name-part taxon-name-part-type="family">Fabaceae</tp:taxon-name-part></tp:taxon-name> (5 species), <tp:taxon-name><tp:taxon-name-part taxon-name-part-type="family">Fagaceae</tp:taxon-name-part></tp:taxon-name> (4 species), <tp:taxon-name><tp:taxon-name-part taxon-name-part-type="family">Lauraceae</tp:taxon-name-part></tp:taxon-name> (7 species) and <tp:taxon-name><tp:taxon-name-part taxon-name-part-type="family">Sapindaceae</tp:taxon-name-part></tp:taxon-name> (5 species) (<xref ref-type="bibr" rid="B8069175">Wood and Bright 1992</xref>, <xref ref-type="bibr" rid="B8069203">Mandelshtam et al. 2018</xref>, <xref ref-type="bibr" rid="B8065511">Smith et al. 2020</xref>). Amongst the reported host plants, some are also present in Europe and have economic significance (<italic>i.e. Juglans regia</italic> L. (<tp:taxon-name><tp:taxon-name-part taxon-name-part-type="family">Juglandaceae</tp:taxon-name-part></tp:taxon-name>), <italic><tp:taxon-name><tp:taxon-name-part taxon-name-part-type="genus" reg="Morus">Morus</tp:taxon-name-part><tp:taxon-name-part taxon-name-part-type="species" reg="alba">alba</tp:taxon-name-part></tp:taxon-name></italic> L. (<tp:taxon-name><tp:taxon-name-part taxon-name-part-type="family">Moraceae</tp:taxon-name-part></tp:taxon-name>), <italic><tp:taxon-name><tp:taxon-name-part taxon-name-part-type="genus" reg="Prunus">Prunus</tp:taxon-name-part><tp:taxon-name-part taxon-name-part-type="species" reg="serotina">serotina</tp:taxon-name-part></tp:taxon-name></italic> Ehrh (<tp:taxon-name><tp:taxon-name-part taxon-name-part-type="family">Rosaceae</tp:taxon-name-part></tp:taxon-name>) and <italic><tp:taxon-name><tp:taxon-name-part taxon-name-part-type="genus" reg="Vitis">Vitis</tp:taxon-name-part><tp:taxon-name-part taxon-name-part-type="species" reg="rotundifolia">rotundifolia</tp:taxon-name-part></tp:taxon-name></italic> Michx. (<tp:taxon-name><tp:taxon-name-part taxon-name-part-type="family">Vitaceae</tp:taxon-name-part></tp:taxon-name>)) (<xref ref-type="bibr" rid="B8069203">Mandelshtam et al. 2018</xref>, <xref ref-type="bibr" rid="B8065511">Smith et al. 2020</xref>, <xref ref-type="bibr" rid="B8066525">Ruzzier et al. 2021b</xref>).</p></tp:treatment-sec><tp:treatment-sec sec-type="Identification remarks"><title>Identification remarks</title><p>The haplotype network indicates the Eastern Palaearctic origin of the <italic><tp:taxon-name><tp:taxon-name-part taxon-name-part-type="genus" reg="Cnestus">C.</tp:taxon-name-part><tp:taxon-name-part taxon-name-part-type="species" reg="mutilatus">mutilatus</tp:taxon-name-part></tp:taxon-name></italic> Italian population; in particular, the 100% identity between the Italian <ext-link xmlns:xlink="http://www.w3.org/1999/xlink" ext-link-type="uri" xlink:href="https://www.boldsystems.org/index.php/Public_RecordView?processid=GBMNF53732-22" xlink:type="simple">GBMNF53732-22</ext-link>, sequenced by <xref ref-type="bibr" rid="B8064312">Colombari et al. (2022)</xref> and <ext-link xmlns:xlink="http://www.w3.org/1999/xlink" ext-link-type="uri" xlink:href="https://www.boldsystems.org/index.php/Public_RecordView?processid=GBMNB27741-20" xlink:type="simple">GBMNB27741-2</ext-link>, sequenced by <xref ref-type="bibr" rid="B8069657">Cognato et al. (2020)</xref>, indicates Shanghai (China) as the possible point of origin (Fig. <xref ref-type="fig" rid="F8069674">10</xref>).</p></tp:treatment-sec><tp:treatment-sec><!--Section generated to contain objects referenced in tp:taxon-treatment.--><fig id="F8152815" position="float" orientation="portrait"><object-id xmlns:xlink="http://www.w3.org/1999/xlink" content-type="arpha" xlink:type="simple">56FCB7A3-9FEE-5957-950D-52157117C40A</object-id><object-id xmlns:xlink="http://www.w3.org/1999/xlink" content-type="doi" xlink:type="simple">10.3897/BDJ.10.e93995.figure2</object-id><label>Figure 2.</label><caption><p>Distribution records of non-native scolytine species in Italy: <italic><tp:taxon-name><tp:taxon-name-part taxon-name-part-type="genus" reg="Cnestus">Cnestus</tp:taxon-name-part><tp:taxon-name-part taxon-name-part-type="species" reg="mutilatus">mutilatus</tp:taxon-name-part></tp:taxon-name></italic> (Blandford, 1894) [light green]; <italic><tp:taxon-name><tp:taxon-name-part taxon-name-part-type="genus" reg="Dryoxylon">Dryoxylon</tp:taxon-name-part><tp:taxon-name-part taxon-name-part-type="species" reg="onoharaense">onoharaense</tp:taxon-name-part></tp:taxon-name></italic> (Murayama, 1934) [dark green]; <italic><tp:taxon-name><tp:taxon-name-part taxon-name-part-type="genus" reg="Phloeotribus">Phloeotribus</tp:taxon-name-part><tp:taxon-name-part taxon-name-part-type="species" reg="liminaris">liminaris</tp:taxon-name-part></tp:taxon-name></italic> (Harris, 1852) [red]; <italic><tp:taxon-name><tp:taxon-name-part taxon-name-part-type="genus" reg="Xyleborinus">Xyleborinus</tp:taxon-name-part><tp:taxon-name-part taxon-name-part-type="species" reg="attenuatus">attenuatus</tp:taxon-name-part></tp:taxon-name></italic> (Blandford, 1894) [purple].</p></caption><graphic xmlns:xlink="http://www.w3.org/1999/xlink" xlink:href="bdj-10-e93995-g002.png" position="float" id="oo_744494.png" orientation="portrait" xlink:type="simple"><uri content-type="original_file" xlink:type="simple">https://binary.pensoft.net/fig/744494</uri></graphic></fig><fig id="F8066379" position="float" orientation="portrait"><object-id xmlns:xlink="http://www.w3.org/1999/xlink" content-type="arpha" xlink:type="simple">871350E8-A6B1-5E34-829E-627FAE8170AB</object-id><object-id xmlns:xlink="http://www.w3.org/1999/xlink" content-type="doi" xlink:type="simple">10.3897/BDJ.10.e93995.figure9</object-id><label>Figure 9.</label><caption><p><italic><tp:taxon-name><tp:taxon-name-part taxon-name-part-type="genus" reg="Cnestus">Cnestus</tp:taxon-name-part><tp:taxon-name-part taxon-name-part-type="species" reg="mutilatus">mutilatus</tp:taxon-name-part></tp:taxon-name></italic> collected in Maser (February 2022), photographed in nature (photocredit: Pietro Berton).</p></caption><graphic xmlns:xlink="http://www.w3.org/1999/xlink" xlink:href="bdj-10-e93995-g009.jpg" position="float" id="oo_723119.jpg" orientation="portrait" xlink:type="simple"><uri content-type="original_file" xlink:type="simple">https://binary.pensoft.net/fig/723119</uri></graphic></fig><fig id="F8069674" position="float" orientation="portrait"><object-id xmlns:xlink="http://www.w3.org/1999/xlink" content-type="arpha" xlink:type="simple">00FD9646-EAB7-5EB5-A776-8A270967466B</object-id><object-id xmlns:xlink="http://www.w3.org/1999/xlink" content-type="doi" xlink:type="simple">10.3897/BDJ.10.e93995.figure10</object-id><label>Figure 10.</label><caption><p>Haplotype network of <italic><tp:taxon-name><tp:taxon-name-part taxon-name-part-type="genus" reg="Cnestus">Cnestus</tp:taxon-name-part><tp:taxon-name-part taxon-name-part-type="species" reg="mutilatus">mutilatus</tp:taxon-name-part></tp:taxon-name></italic> COI sequences available on BOLD Systems; network constructed using the Minimum Spanning Network approach (image credit: Enrico Ruzzier).</p></caption><graphic xmlns:xlink="http://www.w3.org/1999/xlink" xlink:href="bdj-10-e93995-g010.jpg" position="float" id="oo_723574.jpg" orientation="portrait" xlink:type="simple"><uri content-type="original_file" xlink:type="simple">https://binary.pensoft.net/fig/723574</uri></graphic></fig></tp:treatment-sec><ref-list><ref id="B8065445"><element-citation xmlns:xlink="http://www.w3.org/1999/xlink" publication-type="article" xlink:type="simple"><person-group person-group-type="author"><name name-style="western"><surname>Gomez</surname><given-names>Demian F.</given-names></name><name name-style="western"><surname>Rabaglia</surname><given-names>Robert J.</given-names></name><name name-style="western"><surname>Fairbanks</surname><given-names>Katherine E. O.</given-names></name><name name-style="western"><surname>Hulcr</surname><given-names>Jiri</given-names></name></person-group><year>2018</year><article-title>North American <tp:taxon-name><tp:taxon-name-part taxon-name-part-type="tribe">Xyleborini</tp:taxon-name-part></tp:taxon-name> north of Mexico: a review and key to genera and species (<tp:taxon-name><tp:taxon-name-part taxon-name-part-type="order">Coleoptera</tp:taxon-name-part></tp:taxon-name>, <tp:taxon-name><tp:taxon-name-part taxon-name-part-type="family">Curculionidae</tp:taxon-name-part></tp:taxon-name>, <tp:taxon-name><tp:taxon-name-part taxon-name-part-type="subfamily">Scolytinae</tp:taxon-name-part></tp:taxon-name>)</article-title><source>ZooKeys</source><volume>768</volume><fpage>19</fpage><lpage>68</lpage><pub-id pub-id-type="doi">10.3897/zookeys.768.24697</pub-id></element-citation></ref><ref id="B8065511"><element-citation xmlns:xlink="http://www.w3.org/1999/xlink" publication-type="article" xlink:type="simple"><person-group person-group-type="author"><name name-style="western"><surname>Smith</surname><given-names>Sarah M</given-names></name><name name-style="western"><surname>Beaver</surname><given-names>Roger A</given-names></name><name name-style="western"><surname>Cognato</surname><given-names>Anthony I</given-names></name></person-group><year>2020</year><article-title>A monograph of the <tp:taxon-name><tp:taxon-name-part taxon-name-part-type="tribe">Xyleborini</tp:taxon-name-part></tp:taxon-name> (<tp:taxon-name><tp:taxon-name-part taxon-name-part-type="order">Coleoptera</tp:taxon-name-part></tp:taxon-name>, <tp:taxon-name><tp:taxon-name-part taxon-name-part-type="family">Curculionidae</tp:taxon-name-part></tp:taxon-name>, <tp:taxon-name><tp:taxon-name-part taxon-name-part-type="subfamily">Scolytinae</tp:taxon-name-part></tp:taxon-name>) of the Indochinese Peninsula (except Malaysia) and China.</article-title><source>ZooKeys</source><volume>983</volume><fpage>1</fpage><lpage>442</lpage><pub-id pub-id-type="doi">10.3897/zookeys.983.52630</pub-id></element-citation></ref><ref id="B8064312"><element-citation xmlns:xlink="http://www.w3.org/1999/xlink" publication-type="article" xlink:type="simple"><person-group person-group-type="author"><name name-style="western"><surname>Colombari</surname><given-names>Fernanda</given-names></name><name name-style="western"><surname>Martinez‐Sañudo</surname><given-names>Isabel</given-names></name><name name-style="western"><surname>Battisti</surname><given-names>Andrea</given-names></name></person-group><year>2022</year><article-title>First report of the alien ambrosia beetle <italic><tp:taxon-name><tp:taxon-name-part taxon-name-part-type="genus" reg="Cnestus">Cnestus</tp:taxon-name-part><tp:taxon-name-part taxon-name-part-type="species" reg="mutilatus">mutilatus</tp:taxon-name-part></tp:taxon-name></italic> and further finding of <italic><tp:taxon-name><tp:taxon-name-part taxon-name-part-type="genus" reg="Anisandrus">Anisandrus</tp:taxon-name-part><tp:taxon-name-part taxon-name-part-type="species" reg="maiche">maiche</tp:taxon-name-part></tp:taxon-name></italic> in the European part of the EPPO region (<tp:taxon-name><tp:taxon-name-part taxon-name-part-type="order">Coleoptera</tp:taxon-name-part></tp:taxon-name>: <tp:taxon-name><tp:taxon-name-part taxon-name-part-type="family">Curculionidae</tp:taxon-name-part></tp:taxon-name>: <tp:taxon-name><tp:taxon-name-part taxon-name-part-type="subfamily">Scolytinae</tp:taxon-name-part></tp:taxon-name>: <tp:taxon-name><tp:taxon-name-part taxon-name-part-type="tribe">Xyleborini</tp:taxon-name-part></tp:taxon-name>)</article-title><source>EPPO Bulletin</source><volume>0</volume><fpage>1</fpage><lpage>5</lpage><pub-id pub-id-type="doi">10.1111/epp.12840</pub-id></element-citation></ref><ref id="B8069175"><element-citation xmlns:xlink="http://www.w3.org/1999/xlink" publication-type="article" xlink:type="simple"><person-group person-group-type="author"><name name-style="western"><surname>Wood</surname><given-names>Stephen L.</given-names></name><name name-style="western"><surname>Bright</surname><given-names>Donald E.</given-names></name></person-group><year>1992</year><article-title>A catalog of <tp:taxon-name><tp:taxon-name-part taxon-name-part-type="family">Scolytidae</tp:taxon-name-part></tp:taxon-name> and <tp:taxon-name><tp:taxon-name-part taxon-name-part-type="family">Platypodidae</tp:taxon-name-part></tp:taxon-name> (<tp:taxon-name><tp:taxon-name-part taxon-name-part-type="order">Coleoptera</tp:taxon-name-part></tp:taxon-name>), Part 2: Taxonomic Index. Volume A</article-title><source>Great Basin Naturalist Memoirs</source><volume>13</volume><issue>2</issue><fpage>1</fpage><lpage>833</lpage><uri xlink:type="simple">http://zoobank.org/01aee5c0-e0c1-4a0b-84d0-b43dbd1d5812</uri></element-citation></ref><ref id="B8069203"><element-citation xmlns:xlink="http://www.w3.org/1999/xlink" publication-type="article" xlink:type="simple"><person-group person-group-type="author"><name name-style="western"><surname>Mandelshtam</surname><given-names>M. Yu.</given-names></name><name name-style="western"><surname>Yakushkin</surname><given-names>E. A.</given-names></name><name name-style="western"><surname>Petrov</surname><given-names>A. V.</given-names></name></person-group><year>2018</year><article-title>Oriental ambrosia beetles (<tp:taxon-name><tp:taxon-name-part taxon-name-part-type="order">Coleoptera</tp:taxon-name-part></tp:taxon-name>: <tp:taxon-name><tp:taxon-name-part taxon-name-part-type="family">Curculionidae</tp:taxon-name-part></tp:taxon-name>: <tp:taxon-name><tp:taxon-name-part taxon-name-part-type="subfamily">Scolytinae</tp:taxon-name-part></tp:taxon-name>): new inhabitants of Primorsky Krai in Russia</article-title><source>Russian Journal of Biological Invasions</source><volume>9</volume><issue>4</issue><fpage>355</fpage><lpage>365</lpage><pub-id pub-id-type="doi">10.1134/s2075111718040082</pub-id></element-citation></ref><ref id="B8066525"><element-citation xmlns:xlink="http://www.w3.org/1999/xlink" publication-type="article" xlink:type="simple"><person-group person-group-type="author"><name name-style="western"><surname>Ruzzier</surname><given-names>Enrico</given-names></name><name name-style="western"><surname>Prazaru</surname><given-names>Stefan Cristian</given-names></name><name name-style="western"><surname>Faccoli</surname><given-names>Massimo</given-names></name><name name-style="western"><surname>Duso</surname><given-names>Carlo</given-names></name></person-group><year>2021</year><article-title><italic><tp:taxon-name><tp:taxon-name-part taxon-name-part-type="genus" reg="Xylosandrus">Xylosandrus</tp:taxon-name-part><tp:taxon-name-part taxon-name-part-type="species" reg="germanus">germanus</tp:taxon-name-part></tp:taxon-name></italic> (Blandford, 1894) on grapevines in Italy with a compilation of world Scolytine weevils developing on <tp:taxon-name><tp:taxon-name-part taxon-name-part-type="family">Vitaceae</tp:taxon-name-part></tp:taxon-name></article-title><source>Insects</source><volume>12</volume><issue>10</issue><pub-id pub-id-type="doi">10.3390/insects12100869</pub-id></element-citation></ref><ref id="B8069657"><element-citation xmlns:xlink="http://www.w3.org/1999/xlink" publication-type="article" xlink:type="simple"><person-group person-group-type="author"><name name-style="western"><surname>Cognato</surname><given-names>Anthony I.</given-names></name><name name-style="western"><surname>Sari</surname><given-names>Gina</given-names></name><name name-style="western"><surname>Smith</surname><given-names>Sarah M.</given-names></name><name name-style="western"><surname>Beaver</surname><given-names>Roger A.</given-names></name><name name-style="western"><surname>Li</surname><given-names>You</given-names></name><name name-style="western"><surname>Hulcr</surname><given-names>Jiri</given-names></name><name name-style="western"><surname>Jordal</surname><given-names>Bjarte H.</given-names></name><name name-style="western"><surname>Kajimura</surname><given-names>Hisashi</given-names></name><name name-style="western"><surname>Lin</surname><given-names>Ching-Shan</given-names></name><name name-style="western"><surname>Pham</surname><given-names>Thai Hong</given-names></name><name name-style="western"><surname>Singh</surname><given-names>Sudhir</given-names></name><name name-style="western"><surname>Sittichaya</surname><given-names>Wisut</given-names></name></person-group><year>2020</year><article-title>The essential role of taxonomic expertise in the creation of DNA databases for the identification and delimitation of Southeast Asian ambrosia beetle species (<tp:taxon-name><tp:taxon-name-part taxon-name-part-type="family">Curculionidae</tp:taxon-name-part></tp:taxon-name>: <tp:taxon-name><tp:taxon-name-part taxon-name-part-type="subfamily">Scolytinae</tp:taxon-name-part></tp:taxon-name>: <tp:taxon-name><tp:taxon-name-part taxon-name-part-type="tribe">Xyleborini</tp:taxon-name-part></tp:taxon-name>)</article-title><source>Frontiers in Ecology and Evolution</source><volume>8</volume><fpage>1</fpage><lpage>17</lpage><pub-id pub-id-type="doi">10.3389/fevo.2020.00027</pub-id></element-citation></ref></ref-list></tp:taxon-treatment>
