# Supplementary material for: New species and new records of exotic Scolytinae (Coleoptera, Curculionidae) in Europe
Source: Biodivers Data J. 2022 Oct 21;10:e93995. doi: 10.3897/BDJ.10.e93995 (PMC9836527; doi:10.3897/BDJ.10.e93995)
Supplement: XML Treatment for Phloeotribus liminaris [file BDJ.10.e93995-treatment7.xml]

<!DOCTYPE tp:taxon-treatment
  PUBLIC "-//TaxonX//DTD Taxonomic Treatment Publishing DTD v0 20100105//EN" "tax-treatment-NSO.dtd">
<tp:taxon-treatment xmlns:tp="http://www.plazi.org/taxpub"><tp:treatment-meta><mixed-citation publication-type="journal"><person-group><name><surname>Marchioro</surname><given-names>Matteo</given-names></name><name><surname>Faccoli</surname><given-names>Massimo</given-names></name><name><surname>Dal Cortivo</surname><given-names>Marialuisa</given-names></name><name><surname>Branco</surname><given-names>Manuela</given-names></name><name><surname>Roques</surname><given-names>Alain</given-names></name><name><surname>Garcia</surname><given-names>André</given-names></name><name><surname>Ruzzier</surname><given-names>Enrico</given-names></name></person-group><article-title>New species and new records of exotic <tp:taxon-name><tp:taxon-name-part taxon-name-part-type="subfamily">Scolytinae</tp:taxon-name-part></tp:taxon-name> (<tp:taxon-name><tp:taxon-name-part taxon-name-part-type="order">Coleoptera</tp:taxon-name-part></tp:taxon-name>, <tp:taxon-name><tp:taxon-name-part taxon-name-part-type="family">Curculionidae</tp:taxon-name-part></tp:taxon-name>) in Europe</article-title><source>Biodivers Data J</source><day>21</day><month>10</month><year>2022</year><volume>10</volume><pub-id pub-id-type="doi">10.3897/BDJ.10.e93995</pub-id></mixed-citation></tp:treatment-meta><tp:nomenclature><tp:taxon-name>
            <object-id xmlns:xlink="http://www.w3.org/1999/xlink" content-type="arpha" xlink:type="simple">2A42442F-3E75-528A-BCA1-6093B360B2B4</object-id>
            <tp:taxon-name-part taxon-name-part-type="genus">Phloeotribus</tp:taxon-name-part>
            <tp:taxon-name-part taxon-name-part-type="species">liminaris</tp:taxon-name-part>
          </tp:taxon-name><tp:taxon-authority>(Harris, 1852)</tp:taxon-authority></tp:nomenclature><tp:treatment-sec sec-type="materials"><title>Materials</title><list list-type="alpha-lower" list-content="occurrences"><list-item><p><bold>Type status:</bold> <named-content xmlns:xlink="http://www.w3.org/1999/xlink" content-type="dwc:typeStatus" xlink:type="simple">Other material</named-content>. <bold>Occurrence:</bold> recordedBy: <named-content xmlns:xlink="http://www.w3.org/1999/xlink" content-type="dwc:recordedBy" xlink:type="simple">A. <tp:taxon-name><tp:taxon-name-part taxon-name-part-type="suborder">Galli</tp:taxon-name-part></tp:taxon-name></named-content>; individualCount: <named-content xmlns:xlink="http://www.w3.org/1999/xlink" content-type="dwc:individualCount" xlink:type="simple">1</named-content>; sex: <named-content xmlns:xlink="http://www.w3.org/1999/xlink" content-type="dwc:sex" xlink:type="simple">male</named-content>; lifeStage: <named-content xmlns:xlink="http://www.w3.org/1999/xlink" content-type="dwc:lifeStage" xlink:type="simple">adult</named-content>; occurrenceID: <named-content xmlns:xlink="http://www.w3.org/1999/xlink" content-type="dwc:occurrenceID" xlink:type="simple">EC8EEA63-30C8-56DC-8390-FA175BC61ADB</named-content>; <bold>Taxon:</bold> scientificName: <named-content xmlns:xlink="http://www.w3.org/1999/xlink" content-type="dwc:scientificName" xlink:type="simple"><italic><tp:taxon-name><tp:taxon-name-part taxon-name-part-type="genus" reg="Phloeotribus">Phloeotribus</tp:taxon-name-part><tp:taxon-name-part taxon-name-part-type="species" reg="liminaris">liminaris</tp:taxon-name-part></tp:taxon-name></italic> (Harris, 1852)</named-content>; <bold>Location:</bold> continent: <named-content xmlns:xlink="http://www.w3.org/1999/xlink" content-type="dwc:continent" xlink:type="simple">Europe</named-content>; country: <named-content xmlns:xlink="http://www.w3.org/1999/xlink" content-type="dwc:country" xlink:type="simple">Italy</named-content>; countryCode: <named-content xmlns:xlink="http://www.w3.org/1999/xlink" content-type="dwc:countryCode" xlink:type="simple">IT</named-content>; stateProvince: <named-content xmlns:xlink="http://www.w3.org/1999/xlink" content-type="dwc:stateProvince" xlink:type="simple">Lombardy</named-content>; county: <named-content xmlns:xlink="http://www.w3.org/1999/xlink" content-type="dwc:county" xlink:type="simple">Varese</named-content>; municipality: <named-content xmlns:xlink="http://www.w3.org/1999/xlink" content-type="dwc:municipality" xlink:type="simple">Linate Pozzolo</named-content>; decimalLatitude: <named-content xmlns:xlink="http://www.w3.org/1999/xlink" content-type="dwc:decimalLatitude" xlink:type="simple">45.604167</named-content>; decimalLongitude: <named-content xmlns:xlink="http://www.w3.org/1999/xlink" content-type="dwc:decimalLongitude" xlink:type="simple">8.729500</named-content>; geodeticDatum: <named-content xmlns:xlink="http://www.w3.org/1999/xlink" content-type="dwc:geodeticDatum" xlink:type="simple">WGS84</named-content>; <bold>Identification:</bold> identifiedBy: <named-content xmlns:xlink="http://www.w3.org/1999/xlink" content-type="dwc:identifiedBy" xlink:type="simple">Enrico Ruzzier</named-content>; <bold>Event:</bold> eventTime: <named-content xmlns:xlink="http://www.w3.org/1999/xlink" content-type="dwc:eventTime" xlink:type="simple">2021-05-03</named-content>; <bold>Record Level:</bold> collectionID: <named-content xmlns:xlink="http://www.w3.org/1999/xlink" content-type="dwc:collectionID" xlink:type="simple">ERPC</named-content></p></list-item></list></tp:treatment-sec><tp:treatment-sec sec-type="Distribution"><title>Distribution</title><p>Species of Nearctic origin was recorded for the first time in Europe in Lombardy (North Italy) in 2003 (<xref ref-type="bibr" rid="B8069229">Pennacchio et al. 2004</xref>). The species seems to present a very limited dispersal capability, not having substantially expanded its distribution range in nearly 10 years. The establishment of <italic><tp:taxon-name><tp:taxon-name-part taxon-name-part-type="genus" reg="Phloeotribus">P.</tp:taxon-name-part><tp:taxon-name-part taxon-name-part-type="species" reg="liminaris">liminaris</tp:taxon-name-part></tp:taxon-name></italic> in Italy is confirmed by the collection of this single male specimen (Fig. <xref ref-type="fig" rid="F8152815">2</xref>; Fig. <xref ref-type="fig" rid="F8152809">11</xref>). <italic><tp:taxon-name><tp:taxon-name-part taxon-name-part-type="genus" reg="Phloeotribus">Phloeotribus</tp:taxon-name-part><tp:taxon-name-part taxon-name-part-type="species" reg="liminaris">liminaris</tp:taxon-name-part></tp:taxon-name></italic> has also been recently intercepted in France, where, however, it is not naturalised (<xref ref-type="bibr" rid="B8064281">Barnouin et al. 2020</xref>).</p></tp:treatment-sec><tp:treatment-sec sec-type="Notes"><title>Notes</title><p><italic><tp:taxon-name><tp:taxon-name-part taxon-name-part-type="genus" reg="Phloeotribus">Phloeotribus</tp:taxon-name-part><tp:taxon-name-part taxon-name-part-type="species" reg="liminaris">liminaris</tp:taxon-name-part></tp:taxon-name></italic> was captured using bottle traps baited with red wine and placed at about 2.5 m from the ground (see <xref ref-type="bibr" rid="B8064263">Ruzzier et al. 2021a</xref>).</p></tp:treatment-sec><tp:treatment-sec sec-type="Hosts"><title>Hosts</title><p>Despite the species being considered of potential phytosanitary interest for Mediterranean <italic><tp:taxon-name><tp:taxon-name-part taxon-name-part-type="genus" reg="Prunus">Prunus</tp:taxon-name-part></tp:taxon-name></italic> spp. (<tp:taxon-name><tp:taxon-name-part taxon-name-part-type="family">Rosaceae</tp:taxon-name-part></tp:taxon-name>) (<xref ref-type="bibr" rid="B8069229">Pennacchio et al. 2004</xref>), to date, no ecological or economic impact caused by <italic><tp:taxon-name><tp:taxon-name-part taxon-name-part-type="genus" reg="Phloeotribus">Phloeotribus</tp:taxon-name-part><tp:taxon-name-part taxon-name-part-type="species" reg="liminaris">liminaris</tp:taxon-name-part></tp:taxon-name></italic> has ever been recorded in Italy.</p></tp:treatment-sec><tp:treatment-sec><!--Section generated to contain objects referenced in tp:taxon-treatment.--><fig id="F8152815" position="float" orientation="portrait"><object-id xmlns:xlink="http://www.w3.org/1999/xlink" content-type="arpha" xlink:type="simple">56FCB7A3-9FEE-5957-950D-52157117C40A</object-id><object-id xmlns:xlink="http://www.w3.org/1999/xlink" content-type="doi" xlink:type="simple">10.3897/BDJ.10.e93995.figure2</object-id><label>Figure 2.</label><caption><p>Distribution records of non-native scolytine species in Italy: <italic><tp:taxon-name><tp:taxon-name-part taxon-name-part-type="genus" reg="Cnestus">Cnestus</tp:taxon-name-part><tp:taxon-name-part taxon-name-part-type="species" reg="mutilatus">mutilatus</tp:taxon-name-part></tp:taxon-name></italic> (Blandford, 1894) [light green]; <italic><tp:taxon-name><tp:taxon-name-part taxon-name-part-type="genus" reg="Dryoxylon">Dryoxylon</tp:taxon-name-part><tp:taxon-name-part taxon-name-part-type="species" reg="onoharaense">onoharaense</tp:taxon-name-part></tp:taxon-name></italic> (Murayama, 1934) [dark green]; <italic><tp:taxon-name><tp:taxon-name-part taxon-name-part-type="genus" reg="Phloeotribus">Phloeotribus</tp:taxon-name-part><tp:taxon-name-part taxon-name-part-type="species" reg="liminaris">liminaris</tp:taxon-name-part></tp:taxon-name></italic> (Harris, 1852) [red]; <italic><tp:taxon-name><tp:taxon-name-part taxon-name-part-type="genus" reg="Xyleborinus">Xyleborinus</tp:taxon-name-part><tp:taxon-name-part taxon-name-part-type="species" reg="attenuatus">attenuatus</tp:taxon-name-part></tp:taxon-name></italic> (Blandford, 1894) [purple].</p></caption><graphic xmlns:xlink="http://www.w3.org/1999/xlink" xlink:href="bdj-10-e93995-g002.png" position="float" id="oo_744494.png" orientation="portrait" xlink:type="simple"><uri content-type="original_file" xlink:type="simple">https://binary.pensoft.net/fig/744494</uri></graphic></fig><fig id="F8152809" position="float" orientation="portrait"><object-id xmlns:xlink="http://www.w3.org/1999/xlink" content-type="arpha" xlink:type="simple">187ADABB-FB1F-5D3B-B574-62F1F9B4BBFC</object-id><object-id xmlns:xlink="http://www.w3.org/1999/xlink" content-type="doi" xlink:type="simple">10.3897/BDJ.10.e93995.figure11</object-id><label>Figure 11.</label><caption><p><italic><tp:taxon-name><tp:taxon-name-part taxon-name-part-type="genus" reg="Phloeotribus">Phloeotribus</tp:taxon-name-part><tp:taxon-name-part taxon-name-part-type="species" reg="liminaris">liminaris</tp:taxon-name-part></tp:taxon-name></italic> (Harris, 1852), male specimen (2.08 mm) from Ticino Park (Lombardy, Italy); lateral view (top), dorsal habitus (bottom) (photocredit: Reparto Carabinieri Biodiversità Belluno).</p></caption><graphic xmlns:xlink="http://www.w3.org/1999/xlink" xlink:href="bdj-10-e93995-g011.jpg" position="float" id="oo_744483.jpg" orientation="portrait" xlink:type="simple"><uri content-type="original_file" xlink:type="simple">https://binary.pensoft.net/fig/744483</uri></graphic></fig></tp:treatment-sec><ref-list><ref id="B8069229"><element-citation xmlns:xlink="http://www.w3.org/1999/xlink" publication-type="article" xlink:type="simple"><person-group person-group-type="author"><name name-style="western"><surname>Pennacchio</surname><given-names>F.</given-names></name><name name-style="western"><surname>Faggi</surname><given-names>M.</given-names></name><name name-style="western"><surname>Gatti</surname><given-names>E.</given-names></name><name name-style="western"><surname>Caronni</surname><given-names>F.</given-names></name><name name-style="western"><surname>Colombo</surname><given-names>M.</given-names></name><name name-style="western"><surname>Roversi</surname><given-names>P. F.</given-names></name></person-group><year>2004</year><article-title>First record of <italic><tp:taxon-name><tp:taxon-name-part taxon-name-part-type="genus" reg="Phloeotribus">Phloeotribus</tp:taxon-name-part><tp:taxon-name-part taxon-name-part-type="species" reg="liminaris">liminaris</tp:taxon-name-part></tp:taxon-name></italic> (Harris) from Europe (<tp:taxon-name><tp:taxon-name-part taxon-name-part-type="order">Coleoptera</tp:taxon-name-part></tp:taxon-name> <tp:taxon-name><tp:taxon-name-part taxon-name-part-type="family">Scolytidae</tp:taxon-name-part></tp:taxon-name>)</article-title><source>Redia</source><volume>87</volume><fpage>85</fpage><lpage>89</lpage></element-citation></ref><ref id="B8064281"><element-citation xmlns:xlink="http://www.w3.org/1999/xlink" publication-type="article" xlink:type="simple"><person-group person-group-type="author"><name name-style="western"><surname>Barnouin</surname><given-names>Thomas</given-names></name><name name-style="western"><surname>Soldati</surname><given-names>Fabien</given-names></name><name name-style="western"><surname>Roques</surname><given-names>Alain</given-names></name><name name-style="western"><surname>Faccoli</surname><given-names>Massimo</given-names></name><name name-style="western"><surname>Kirkendall</surname><given-names>Lawrence R.</given-names></name><name name-style="western"><surname>Mouettet</surname><given-names>Raphaelle</given-names></name><name name-style="western"><surname>Daubree</surname><given-names>Jean-Baptiste</given-names></name><name name-style="western"><surname>Noblecourt</surname><given-names>Thierry</given-names></name></person-group><year>2020</year><article-title>Bark beetles and pinhole borers recently or newly introduced to France (<tp:taxon-name><tp:taxon-name-part taxon-name-part-type="order">Coleoptera</tp:taxon-name-part></tp:taxon-name>: <tp:taxon-name><tp:taxon-name-part taxon-name-part-type="family">Curculionidae</tp:taxon-name-part></tp:taxon-name>, <tp:taxon-name><tp:taxon-name-part taxon-name-part-type="subfamily">Scolytinae</tp:taxon-name-part></tp:taxon-name> and <tp:taxon-name><tp:taxon-name-part taxon-name-part-type="subfamily">Platypodinae</tp:taxon-name-part></tp:taxon-name>)</article-title><source>Zootaxa</source><volume>4877</volume><issue>1</issue><fpage>51</fpage><lpage>74</lpage><pub-id pub-id-type="doi">10.11646/zootaxa.4877.1.2</pub-id></element-citation></ref><ref id="B8064263"><element-citation xmlns:xlink="http://www.w3.org/1999/xlink" publication-type="article" xlink:type="simple"><person-group person-group-type="author"><name name-style="western"><surname>Ruzzier</surname><given-names>Enrico</given-names></name><name name-style="western"><surname>Galli</surname><given-names>Andrea</given-names></name><name name-style="western"><surname>Bani</surname><given-names>Luciano</given-names></name></person-group><year>2021</year><article-title>Monitoring exotic beetles with inexpensive attractants: a case study</article-title><source>Insects</source><volume>12</volume><issue>5</issue><pub-id pub-id-type="doi">10.3390/insects12050462</pub-id></element-citation></ref></ref-list></tp:taxon-treatment>
